# Supplementary material for: Novel diagnostic biomarkers associated with macrophage-microglia in spinal cord injury
Source: Front Immunol. 2025 Sep 10;16:1634014. doi: 10.3389/fimmu.2025.1634014 (PMC12457113; doi:10.3389/fimmu.2025.1634014)
Supplement: Supplementary Table 1 — Detailed information on the datasets. [file Table1.xlsx]

## Sheet: Sheet1
Table S1 qPCR analyse
sample		reference gene	target gene (GNGT2)	∆CT	average (control sample)	△△CT	2-^∆∆CT	average	P value
RAW264.7(1)	con	17.2917	22.2145	4.92283	4.91175	0.01108	0.992349	1.00002	0.000334273
	con	17.3804	22.2889	4.90846		-0.00329	1.00228
	con	17.2572	22.1612	4.90396		-0.00779	1.00541
	LPS	18.474	21.6515	3.17754		-1.73421	3.32697	3.03923
	LPS	18.1077	21.5797	3.47199		-1.43976	2.71276
	LPS	18.279	21.5688	3.28977		-1.62198	3.07797
sample		reference gene	target gene（GNGT2）	∆CT	average (control sample)	△△CT	2-^∆∆CT	average	P value
RAW264.7（2）	con	17.0005	22.2085	5.20803	5.11834	0.0896947	0.939722	1.00097	0.00013463
	con	17.2555	22.3375	5.08194		-0.0363993	1.02555
	con	17.2278	22.2929	5.06504		-0.0532953	1.03763
	LPS	18.0521	21.4338	3.38172		-1.73662	3.33252	3.66608
	LPS	18.2532	21.3859	3.1327		-1.98564	3.96037
	LPS	18.1061	21.3348	3.22873		-1.88961	3.70534
sample		reference gene	target gene（GNGT2）	∆CT	average（control sample）	△△CT	2-^∆∆CT	average	P value
RAW264.7（3）	con	16.9302	21.8786	4.94839	5.16327	-0.21488	1.16061	1.011	0.00345298
	con	17.2966	22.3785	5.08196		-0.08131	1.05798
	con	16.5883	22.0477	5.45946		0.29619	0.8144
	LPS	17.0353	21.0423	4.00705		-1.15622	2.22873	2.68445
	LPS	18.0635	21.5992	3.53568		-1.62759	3.08996
	LPS	17.4077	21.1196	3.71191		-1.45136	2.73466
sample		reference gene	target gene（SGPL1）	∆CT	average（control sample）	△△CT	2-^∆∆CT	average	P value
RAW264.7（1）	con	17.2917	25.2507	7.95899	7.80891	0.150083	0.901198	1.00353	0.00198527
	con	17.3804	25.0424	7.66194		-0.146967	1.10724
	con	17.2572	25.063	7.80579		-0.00311667	1.00216
	LPS	18.474	25.4647	6.99072		-0.818187	1.76319	1.69361
	LPS	18.1077	25.2908	7.18315		-0.625757	1.54302
	LPS	18.279	25.2604	6.98139		-0.827517	1.77463
sample		reference gene	target gene（SGPL1）	∆CT	average（control sample）	△△CT	2-^∆∆CT	average	P value
RAW264.7（2）	con	17.0005	25.0707	8.07021	8.02074	0.0494747	0.966288	1.0006	3.90339e-05
	con	17.2555	25.2082	7.95268		-0.0680593	1.04831
	con	17.2278	25.2672	8.03932		0.0185847	0.987201
	LPS	18.0521	25.1724	7.12036		-0.900375	1.86655	1.84862
	LPS	18.2532	25.4416	7.18841		-0.832325	1.78055
	LPS	18.1061	25.2018	7.09569		-0.925045	1.89874
sample		reference gene	target gene（SGPL1）	∆CT	average（control sample）	△△CT	2-^∆∆CT	average	P value
RAW264.7（3）	con	16.9302	25.1144	8.18422	8.04488	0.139343	0.907932	1.00583	0.0812042
	con	17.2966	25.1269	7.83034		-0.214537	1.16033
	con	16.5883	24.7083	8.12007		0.0751933	0.949215
	LPS	17.0353	24.9244	7.88918		-0.155697	1.11396	1.39785
	LPS	18.0635	25.4096	7.34613		-0.698747	1.62309
	LPS	17.4077	24.9101	7.50238		-0.542497	1.45649
sample		reference gene	target gene（EMP3）	∆CT	average（control sample）	△△CT	2-^∆∆CT	average	P value
RAW264.7（1）	con	17.2917	21.0574	3.76568	3.68654	0.0791367	0.946624	1.00134	0.00211213
	con	17.3804	20.9675	3.58712		-0.0994233	1.07135
	con	17.2572	20.964	3.70683		0.0202867	0.986037
	LPS	18.474	20.45	1.97601		-1.71053	3.27282	2.88521
	LPS	18.1077	20.5426	2.4349		-1.25164	2.38112
	LPS	18.279	20.3798	2.10077		-1.58577	3.00169
sample		reference gene	target gene（EMP3）	∆CT	average（control sample）	△△CT	2-^∆∆CT	average	P value
RAW264.7（2）	con	17.0005	20.3728	3.37237	3.31122	0.0611547	0.958497	1.00124	0.000405916
	con	17.2555	20.606	3.35044		0.0392207	0.973181
	con	17.2278	20.4387	3.21084		-0.100375	1.07205
	LPS	18.0521	20.1827	2.1307		-1.18052	2.26658	2.52101
	LPS	18.2532	20.117	1.86382		-1.4474	2.72715
	LPS	18.1061	20.0559	1.94984		-1.36138	2.5693
sample		reference gene	target gene（EMP3）	∆CT	average（control sample）	△△CT	2-^∆∆CT	average	P value
RAW264.7（3）	con	16.9302	19.7583	2.82811	3.16922	-0.341113	1.26673	1.01525	0.00230635
	con	17.2966	20.5675	3.27098		0.101757	0.931898
	con	16.5883	19.9969	3.40858		0.239357	0.847123
	LPS	17.0353	18.5443	1.50906		-1.66016	3.16052	3.97662
	LPS	18.0635	19.1182	1.05472		-2.1145	4.33041
	LPS	17.4077	18.4267	1.01901		-2.15021	4.43893
