# Supplementary material for: Novel diagnostic biomarkers associated with macrophage-microglia in spinal cord injury
Source: Front Immunol. 2025 Sep 10;16:1634014. doi: 10.3389/fimmu.2025.1634014 (PMC12457113; doi:10.3389/fimmu.2025.1634014)
Supplement: Supplementary Table 2 — Marker genes in 15 cell types. [file Table2.xlsx]

## Sheet: Sheet1
Table S2 qPCR analyse
sample		reference gene	target gene（GNGT2）	∆CT	average（control sample）	△△CT	2-^∆∆CT	average	P value
BV2(1)	con	16.6099	21.3162	4.70634	4.76166	-0.0553167	1.03909	1.001	0.000262672
	con	16.7888	21.6414	4.85255		0.0908933	0.938941
	con	16.6783	21.4044	4.72608		-0.0355767	1.02497
	LPS	16.8449	20.8296	3.98468		-0.776977	1.71354	1.77265
	LPS	17.0981	20.9467	3.84863		-0.913027	1.88299
	LPS	16.9769	20.955	3.97806		-0.783597	1.72142
sample		reference gene	target gene（SGPL1）	∆CT	average（control sample）	△△CT	2-^∆∆CT	average	P value
BV2(1)	con	16.6099	24.3866	7.77674	7.77149	0.00525	0.996368	1.00208	0.00162706
	con	16.7888	24.6714	7.88253		0.11104	0.92592
	con	16.6783	24.3335	7.6552		-0.11629	1.08394
	LPS	16.8449	24.0849	7.24004		-0.53145	1.44538	1.55442
	LPS	17.0981	24.2084	7.11028		-0.66121	1.58141
	LPS	16.9769	24.0378	7.06089		-0.7106	1.63648
sample		reference gene	target gene（EMP3）	∆CT	average（control sample）	△△CT	2-^∆∆CT	average	P value
BV2(1)	con	16.9302	21.8786	4.94839	5.16327	-0.21488	1.16061	1.011	0.00345298
	con	17.2966	22.3785	5.08196		-0.08131	1.05798
	con	16.5883	22.0477	5.45946		0.29619	0.8144
	LPS	17.0353	21.0423	4.00705		-1.15622	2.22873	2.68445
	LPS	18.0635	21.5992	3.53568		-1.62759	3.08996
	LPS	17.4077	21.1196	3.71191		-1.45136	2.73466
sample		reference gene	target gene（GNGT2）	∆CT	average（control sample）	△△CT	2-^∆∆CT	average	P value
BV2(2)	con	15.3816	21.0464	5.66482	5.66005	0.00477	0.996699	1.00001	7.07161e-08
	con	15.5265	21.1777	5.65125		-0.0088	1.00612
	con	15.5824	21.2465	5.66408		0.00403	0.997211
	LPS	16.1562	20.5294	4.37322		-1.28683	2.43991	2.4648
	LPS	16.209	20.5687	4.35971		-1.30034	2.46287
	LPS	16.4793	20.8223	4.34297		-1.31708	2.49161
sample		reference gene	target gene（SGPL1）	∆CT	average（control sample）	△△CT	2-^∆∆CT	average	P value
BV2(2)	con	15.3816	23.3007	7.91907	7.82387	0.0951967	0.936145	1.00159	0.0025009
	con	15.5265	23.3582	7.83171		0.00783667	0.994583
	con	15.5824	23.3033	7.72084		-0.103033	1.07403
	LPS	16.1562	23.2974	7.14123		-0.682643	1.60508	1.69071
	LPS	16.209	23.3648	7.15582		-0.668053	1.58893
	LPS	16.4793	23.3939	6.91458		-0.909293	1.87813
sample		reference gene	target gene（EMP3）	∆CT	average（control sample）	△△CT	2-^∆∆CT	average	P value
BV2(2)	con	15.3816	19.9154	4.53378	4.49174	0.0420367	0.971283	1.00024	0.000108352
	con	15.5265	20.0108	4.4843		-0.00744333	1.00517
	con	15.5824	20.0396	4.45715		-0.0345933	1.02427
	LPS	16.1562	19.6845	3.52832		-0.963423	1.94993	2.02356
	LPS	16.209	19.7249	3.51589		-0.975853	1.9668
	LPS	16.4793	19.864	3.38476		-1.10698	2.15395
sample		reference gene	target gene（GNGT2）	∆CT	average（control sample）	△△CT	2-^∆∆CT	average	P value
BV2(3)	con	15.5769	21.1469	5.57001	5.62997	-0.0599633	1.04244	1.00123	0.000226574
	con	15.731	21.3197	5.58869		-0.0412833	1.02903
	con	15.6704	21.4016	5.73122		0.101247	0.932227
	LPS	15.9607	20.904	4.94333		-0.686643	1.60953	1.69464
	LPS	16.124	20.9564	4.8324		-0.797573	1.73817
	LPS	16.2675	21.1016	4.83404		-0.795933	1.7362
sample		reference gene	target gene（SGPL1）	∆CT	average（control sample）	△△CT	2-^∆∆CT	average	P value
BV2(3)	con	15.5769	23.2195	7.64266	7.68605	-0.0433933	1.03053	1.00179	0.0208685
	con	15.731	23.3391	7.60809		-0.0779633	1.05553
	con	15.6704	23.4778	7.80741		0.121357	0.919323
	LPS	15.9607	23.4189	7.45821		-0.227843	1.17108	1.30674
	LPS	16.124	23.39	7.266		-0.420053	1.33798
	LPS	16.2675	23.4567	7.18918		-0.496873	1.41115
sample		reference gene	target gene（EMP3）	∆CT	average（control sample）	△△CT	2-^∆∆CT	average	P value
BV2(3)	con	15.5769	20.0007	4.42382	4.43878	-0.0149567	1.01042	1.00258	0.00201814
	con	15.731	20.0506	4.3196		-0.119177	1.08611
	con	15.6704	20.2433	4.57291		0.134133	0.911217
	LPS	15.9607	19.9099	3.94921		-0.489567	1.40402	1.44868
	LPS	16.124	20.0556	3.93155		-0.507227	1.42132
	LPS	16.2675	20.1016	3.83404		-0.604737	1.5207
