# Supplementary material for: Novel diagnostic biomarkers associated with macrophage-microglia in spinal cord injury
Source: Front Immunol. 2025 Sep 10;16:1634014. doi: 10.3389/fimmu.2025.1634014 (PMC12457113; doi:10.3389/fimmu.2025.1634014)
Supplement: Supplementary Table 3-6 — qPCR analysis. [file Table3.xlsx]

## Sheet: Sheet1
Table S3 qPCR analyse
sample		reference gene	target gene (CD206)	∆CT	average (control sample)	△△CT	2-^∆∆CT	average	P value
RAW264.7(1)	con	19.4198	32.397	12.9772	12.641	0.33623	0.792109	1.02712	0.0263659
	con	19.2019	31.9535	12.7516		0.11063	0.926184
	con	19.5421	31.7362	12.1941		-0.44686	1.36307
	LPS	18.5164	30.1634	11.647		-0.99396	1.99164	2.1345
	LPS	18.7046	29.9337	11.2291		-1.4119	2.66087
	LPS	18.398	30.2308	11.8328		-0.80816	1.75098
sample		reference gene	target gene (CD206)	∆CT	average (control sample)	△△CT	2-^∆∆CT	average	P value
RAW264.7(2)	con	19.1131	29.9885	10.8754	10.8097	0.0656667	0.955504	1.00841	0.00547954
	con	19.0114	30.0076	10.9962		0.186477	0.878749
	con	19.1841	29.7417	10.5576		-0.252143	1.19098
	LPS	17.3943	27.2067	9.81238		-0.997333	1.99631	1.80493
	LPS	17.27	27.3932	10.1232		-0.686533	1.60941
	LPS	17.4995	27.454	9.95447		-0.855243	1.80906
sample		reference gene	target gene (CD206)	∆CT	average (control sample)	△△CT	2-^∆∆CT	average	P value
RAW264.7(3)	con	18.4126	29.7712	11.3586	11.2616	0.09698	0.934988	1.00186	0.00113827
	con	18.2374	29.5176	11.2802		0.0186	0.98719
	con	18.544	29.69	11.146		-0.11558	1.08341
	LPS	16.6885	26.9067	10.2182		-1.04341	2.06109	2.18044
	LPS	16.6536	26.8932	10.2395		-1.02207	2.03083
	LPS	17.2005	27.1697	9.96919		-1.29242	2.44939
sample		reference gene	target gene（IL-10）	∆CT	average（control sample）	△△CT	2-^∆∆CT	average	P value
RAW264.7(1)	con	19.4198	32.397	12.9772	12.641	0.33623	0.792109	1.02712	0.0263659
	con	19.2019	31.9535	12.7516		0.11063	0.926184
	con	19.5421	31.7362	12.1941		-0.44686	1.36307
	LPS	18.5164	30.1634	11.647		-0.99396	1.99164	2.1345
	LPS	18.7046	29.9337	11.2291		-1.4119	2.66087
	LPS	18.398	30.2308	11.8328		-0.80816	1.75098
sample		reference gene	target gene（IL-10）	∆CT	average（control sample）	△△CT	2-^∆∆CT	average	P value
RAW264.7(2)	con	19.1131	31.7436	12.6305	12.3602	0.27037	0.829107	1.04374	0.0156032
	con	19.0114	31.6821	12.6707		0.3105	0.806362
	con	19.1841	30.9634	11.7793		-0.58087	1.49575
	LPS	17.3943	28.7634	11.3691		-0.99106	1.98764	2.04306
	LPS	17.27	28.4681	11.1981		-1.16204	2.23774
	LPS	17.4995	28.9308	11.4313		-0.92887	1.90378
sample		reference gene	target gene（IL-10）	∆CT	average（control sample）	△△CT	2-^∆∆CT	average	P value
RAW264.7(3)	con	18.4126	29.6571	11.2445	11.2042	0.0403	0.972453	1.00329	0.0164815
	con	18.2374	29.5594	11.322		0.11785	0.92156
	con	18.544	29.59	11.046		-0.15815	1.11586
	LPS	16.6885	26.7359	10.0474		-1.15679	2.22961	2.6864
	LPS	16.6536	26.6528	9.99921		-1.20497	2.30532
	LPS	17.2005	26.5874	9.38686		-1.81732	3.52426
sample		reference gene	target gene (TGF-β)	∆CT	average (control sample)	△△CT	2-^∆∆CT	average	P value
RAW264.7(1)	con	19.4198	24.6825	5.26266	5.49888	-0.236223	1.17791	1.00989	0.0314647
	con	19.2019	24.9612	5.75935		0.260467	0.834818
	con	19.5421	25.0167	5.47464		-0.0242433	1.01695
	LPS	18.5164	23.6578	5.14141		-0.357473	1.28118	1.35588
	LPS	18.7046	23.7462	5.04166		-0.457223	1.3729
	LPS	18.398	23.3975	4.99954		-0.499343	1.41357
sample		reference gene	target gene (TGF-β)	∆CT	average (control sample)	△△CT	2-^∆∆CT	average	P value
RAW264.7(2)	con	19.1131	24.9852	5.87214	5.92977	-0.05763	1.04075	1.00069	0.051261
	con	19.0114	25.013	6.00154		0.07177	0.95147
	con	19.1841	25.0997	5.91563		-0.01414	1.00985
	LPS	17.3943	22.6036	5.20924		-0.720526	1.64778	1.40119
	LPS	17.27	22.9957	5.72573		-0.20404	1.15192
	LPS	17.4995	22.9398	5.44035		-0.48942	1.40388
sample		reference gene	target gene (TGF-β)	∆CT	average (control sample)	△△CT	2-^∆∆CT	average	P value
RAW264.7(3)	con	18.4126	23.8947	5.48213	5.44726	0.03487	0.97612	1.00162	0.0135045
	con	18.2374	23.7625	5.52509		0.07783	0.947482
	con	18.544	23.8785	5.33456		-0.1127	1.08125
	LPS	16.6885	21.3658	4.67732		-0.76994	1.7052	1.81242
	LPS	16.6536	21.4648	4.81117		-0.63609	1.55411
	LPS	17.2005	21.5248	4.32429		-1.12297	2.17795
