# Supplementary material for: Novel diagnostic biomarkers associated with macrophage-microglia in spinal cord injury
Source: Front Immunol. 2025 Sep 10;16:1634014. doi: 10.3389/fimmu.2025.1634014 (PMC12457113; doi:10.3389/fimmu.2025.1634014)
Supplement: Supplementary file 6 [file Table4.xlsx]

## Sheet: Sheet1
Table S4 qPCR analyse
sample		reference gene	target gene (CD206)	∆CT	average (control sample)	△△CT	2-^∆∆CT	average	P value
BV2(1)	con	18.5373	30.5823	12.045	11.8583	0.18662	0.878662	1.00496	4.3636e-05
	con	18.5735	30.4095	11.836		-0.02235	1.01561
	con	18.6828	30.3769	11.6941		-0.16427	1.1206
	LPS	18.1785	28.1294	9.95092		-1.90742	3.75138	3.65612
	LPS	18.2007	28.2854	10.0847		-1.77363	3.41913
	LPS	18.3425	28.2757	9.93316		-1.92518	3.79784
sample		reference gene	target gene (CD206)	∆CT	average (control sample)	△△CT	2-^∆∆CT	average	P value
BV2(2)	con	18.5164	30.2488	11.7324	11.7782	-0.04583	1.03228	1.00245	0.000115464
	con	18.7046	30.3878	11.6832		-0.09501	1.06807
	con	18.398	30.317	11.9191		0.14084	0.906991
	LPS	18.2318	28.3669	10.1351		-1.64317	3.12351	3.42881
	LPS	18.45	28.3718	9.92184		-1.85641	3.62105
	LPS	18.1588	28.1126	9.95374		-1.82451	3.54187
sample		reference gene	target gene (CD206)	∆CT	average (control sample)	△△CT	2-^∆∆CT	average	P value
BV2(3)	con	18.6613	28.7822	10.1209	10.547	-0.426127	1.34362	1.05443	0.000703266
	con	18.3101	28.5954	10.2853		-0.261697	1.19889
	con	17.8616	29.0964	11.2348		0.687823	0.62079
	LPS	19.3323	28.0176	8.68532		-1.86169	3.63432	4.07229
	LPS	19.7029	28.1057	8.40278		-2.14423	4.42055
	LPS	19.7709	28.2606	8.48973		-2.05728	4.162
sample		reference gene	target gene（IL-10）	∆CT	average (control sample)	△△CT	2-^∆∆CT	average	P value
BV2(1)	con	18.5373	31.7388	13.2015	13.1563	0.0452133	0.969146	1.00293	0.0349133
	con	18.5735	31.5788	13.0053		-0.151067	1.11039
	con	18.6828	31.945	13.2622		0.105853	0.929255
	LPS	18.1785	30.7729	12.5944		-0.561917	1.47623	1.64104
	LPS	18.2007	30.8554	12.6547		-0.501667	1.41585
	LPS	18.3425	30.4766	12.1341		-1.02223	2.03105
sample		reference gene	target gene（IL-10）	∆CT	average (control sample)	△△CT	2-^∆∆CT	average	P value
BV2(2)	con	18.5164	31.5841	13.0677	13.1357	-0.0680167	1.04827	1.00147	0.00782101
	con	18.7046	31.798	13.0934		-0.0423067	1.02976
	con	18.398	31.644	13.2461		0.110323	0.92638
	LPS	18.2318	30.7021	12.4703		-0.665407	1.58602	1.90697
	LPS	18.45	30.6381	12.1881		-0.947627	1.9287
	LPS	18.1588	30.153	11.9942		-1.14157	2.2062
sample		reference gene	target gene（IL-10）	∆CT	average (control sample)	△△CT	2-^∆∆CT	average	P value
BV2(3)	con	18.6613	29.5678	10.9065	11.2682	-0.361693	1.28493	1.02132	0.0375197
	con	18.3101	29.5734	11.2633		-0.00491333	1.00341
	con	17.8616	29.4964	11.6348		0.366607	0.775605
	LPS	19.3323	30.0176	10.6853		-0.582903	1.49786	2.11364
	LPS	19.7029	29.8057	10.1028		-1.16546	2.24305
	LPS	19.7709	29.6606	9.88971		-1.37851	2.6
sample		reference gene	target gene（TGF-β）	∆CT	average (control sample)	△△CT	2-^∆∆CT	average	P value
BV2(1)	con	18.5373	24.1865	5.6492	5.61622	0.03298	0.977399	1.00014	0.0131463
	con	18.5735	24.1676	5.59406		-0.02216	1.01548
	con	18.6828	24.2882	5.6054		-0.01082	1.00753
	LPS	18.1785	23.1853	5.00677		-0.60945	1.52568	1.55731
	LPS	18.2007	23.3854	5.18468		-0.43154	1.34867
	LPS	18.3425	23.1127	4.77016		-0.84606	1.79759
sample		reference gene	target gene（TGF-β）	∆CT	average (control sample)	△△CT	2-^∆∆CT	average	P value
BV2(2)	con	18.5164	25.1935	6.67711	6.70973	-0.0326167	1.02287	1.0039	0.00300474
	con	18.7046	25.2764	6.57182		-0.137907	1.10031
	con	18.398	25.2782	6.88025		0.170523	0.88852
	LPS	18.2318	24.3734	6.14162		-0.568107	1.48258	1.62994
	LPS	18.45	24.3697	5.9197		-0.790027	1.72911
	LPS	18.1588	24.1217	5.96286		-0.746867	1.67814
sample		reference gene	target gene（TGF-β）	∆CT	average (control sample)	△△CT	2-^∆∆CT	average	P value
BV2(3)	con	18.6613	24.8765	6.21521	6.69715	-0.481937	1.39662	1.03722	0.116188
	con	18.3101	25.0122	6.70208		0.00493333	0.996586
	con	17.8616	25.0357	7.17415		0.477003	0.718468
	LPS	19.3323	25.8674	6.53512		-0.162027	1.11886	2.0281
	LPS	19.7029	25.1015	5.39856		-1.29859	2.45988
	LPS	19.7709	25.1429	5.37201		-1.32514	2.50557
