# Supplementary material for: Novel diagnostic biomarkers associated with macrophage-microglia in spinal cord injury
Source: Front Immunol. 2025 Sep 10;16:1634014. doi: 10.3389/fimmu.2025.1634014 (PMC12457113; doi:10.3389/fimmu.2025.1634014)
Supplement: Supplementary file 7 [file SupplementaryFile1.xlsx]

## Sheet: Sheet1
GEO accession	Status	Title	Organism	Experiment type	Platforms	Samples
GSE213240	Public on Jul 01, 2024	Single cell sequencing of rat spinal cord	Rattus norvegicus	Expression profiling by high throughput sequencing	GPL25947	GSM6576325 Sham_1 GSM6576326 Sham_2 GSM6576327 Mild_1 GSM6576328 Mild_2 GSM6576329 Moderate_1 GSM6576330 Moderate _2 GSM6576331 Severe_1 GSM6576332 Severe_2
GSE33886	Public on Oct 15, 2012	Vastus lateralis muscle gene expression after local physical deconditioning and exercise training	Homo sapiens	Expression profiling by array	GPL6244	GSM838371 Healthy subject 1 before limb suspension,GSM838372 Healthy subject 1 after limb suspension GSM838373 Healthy subject 2 before limb suspension,GSM838374 Healthy subject 2 after limb suspension GSM838375 Healthy subject 3 before limb suspension,GSM838376 Healthy subject 3 after limb suspension GSM838377 Healthy subjects 4, 5, and 6 (pooled RNA) before limb suspension,GSM838378 Healthy sub…
GSE20907	Public on Mar 17, 2010	Intrinsic response of thoracic propriospinal neurons to axotomy	Rattus norvegicus	Expression profiling by array	GPL6247	GSM523035 1m ctrl 1 GSM523036 1m ctrl 2 GSM523037 1m ctrl 3 GSM523038 1m ctrl 4 GSM523039 1m post 1 GSM523040 1m post 2 GSM523041 1wk post 1 GSM523042 1wk post 2 GSM523043 1wk post 4 GSM523044 1wk post 5 GSM523045 2wk ctrl 1 GSM523046 2wk ctrl 2 GSM523047 2wk ctrl 3 GSM523048 2wk ctrl 4 GSM523049 2wk post 3GSM523050 2wk post 4 GSM523051 3d post 1 GSM523052 3d post 2 GSM523053 3d post 3 GSM523054 …
