# Supplementary material for: Novel diagnostic biomarkers associated with macrophage-microglia in spinal cord injury
Source: Front Immunol. 2025 Sep 10;16:1634014. doi: 10.3389/fimmu.2025.1634014 (PMC12457113; doi:10.3389/fimmu.2025.1634014)
Supplement: Supplementary file 8 [file SupplementaryFile2.xlsx]

## Sheet: Sheet 1
Marker genes in 15 cell types.
p_val	avg_log2FC	pct.1	pct.2	p_val_adj	cluster	gene	type	type2
0	7.6416	0.89	0.174	0	Granulocytes	S100a9	Up	adjust Pvalue < 0.01
0	7.05786	0.864	0.228	0	Granulocytes	S100a8	Up	adjust Pvalue < 0.01
0	5.48807	0.465	0.045	0	Granulocytes	AABR07034362.2	Up	adjust Pvalue < 0.01
0	5.11599	0.883	0.176	0	Granulocytes	G0s2	Up	adjust Pvalue < 0.01
0	4.36596	0.947	0.128	0	Granulocytes	Lrg1	Up	adjust Pvalue < 0.01
0	4.35763	0.863	0.332	0	Granulocytes	Ccl6	Up	adjust Pvalue < 0.01
0	4.14262	0.37	0.014	0	Granulocytes	Retnlg	Up	adjust Pvalue < 0.01
0	4.07389	0.514	0.036	0	Granulocytes	Mmp8	Up	adjust Pvalue < 0.01
0	3.95537	0.658	0.027	0	Granulocytes	Pglyrp1	Up	adjust Pvalue < 0.01
0	3.85965	0.774	0.125	0	Granulocytes	Slfn4	Up	adjust Pvalue < 0.01
0	3.74934	0.9	0.19	0	Granulocytes	Mcemp1	Up	adjust Pvalue < 0.01
0	3.73985	0.624	0.02	0	Granulocytes	Ifit1bl	Up	adjust Pvalue < 0.01
0	3.69992	0.895	0.118	0	Granulocytes	Chi3l1	Up	adjust Pvalue < 0.01
0	3.68818	0.693	0.049	0	Granulocytes	Ifit3	Up	adjust Pvalue < 0.01
0	3.63225	0.721	0.057	0	Granulocytes	Il1r2	Up	adjust Pvalue < 0.01
0	3.56988	0.309	0.114	0	Granulocytes	Cxcl3	Up	adjust Pvalue < 0.01
0	3.52747	0.489	0.124	0	Granulocytes	Isg15	Up	adjust Pvalue < 0.01
0	3.52571	0.668	0.043	0	Granulocytes	Sell	Up	adjust Pvalue < 0.01
0	3.4912	0.991	0.623	0	Granulocytes	Srgn	Up	adjust Pvalue < 0.01
0	3.45411	0.625	0.531	0	Granulocytes	Cxcl2	Up	adjust Pvalue < 0.01
0	3.3501	0.827	0.374	0	Granulocytes	Il1b	Up	adjust Pvalue < 0.01
0	3.34618	0.594	0.598	0	Granulocytes	Serpinb1a	Up	adjust Pvalue < 0.01
0	3.24451	0.66	0.083	0	Granulocytes	Oas1a	Up	adjust Pvalue < 0.01
0	3.24418	0.958	0.426	0	Granulocytes	Slpi	Up	adjust Pvalue < 0.01
0	3.16486	0.743	0.066	0	Granulocytes	Clec4d	Up	adjust Pvalue < 0.01
0	3.12007	0.915	0.583	0	Granulocytes	Nudt4	Up	adjust Pvalue < 0.01
0	3.01557	0.888	0.316	0	Granulocytes	Napsa	Up	adjust Pvalue < 0.01
0	2.95191	0.878	0.528	0	Granulocytes	Alox5ap	Up	adjust Pvalue < 0.01
0	2.93429	0.803	0.335	0	Granulocytes	Gadd45a	Up	adjust Pvalue < 0.01
0	2.81411	0.716	0.183	0	Granulocytes	Il1rn	Up	adjust Pvalue < 0.01
0	2.73	0.567	0.487	0	Granulocytes	Hsph1	Up	adjust Pvalue < 0.01
0	2.71595	0.969	0.868	0	Granulocytes	Tspo	Up	adjust Pvalue < 0.01
0	2.69667	0.823	0.429	0	Granulocytes	MGC105649	Up	adjust Pvalue < 0.01
0	2.69115	0.676	0.548	0	Granulocytes	Anxa1	Up	adjust Pvalue < 0.01
0	2.68168	0.644	0.268	0	Granulocytes	Fbxl5	Up	adjust Pvalue < 0.01
0	2.51522	0.89	0.803	0	Granulocytes	Sod2	Up	adjust Pvalue < 0.01
0	2.47253	0.499	0.046	0	Granulocytes	Clec4e	Up	adjust Pvalue < 0.01
0	2.42147	0.463	0.03	0	Granulocytes	LOC497963	Up	adjust Pvalue < 0.01
0	2.39104	1	0.972	0	Granulocytes	AC134224.3	Up	adjust Pvalue < 0.01
0	2.34874	0.587	0.144	0	Granulocytes	Csf3r	Up	adjust Pvalue < 0.01
0	2.33019	0.636	0.219	0	Granulocytes	Dgat2	Up	adjust Pvalue < 0.01
0	2.29771	0.766	0.354	0	Granulocytes	Lilrb4	Up	adjust Pvalue < 0.01
0	2.28953	0.873	0.826	0	Granulocytes	Dnaja1	Up	adjust Pvalue < 0.01
0	2.28718	0.307	0.092	0	Granulocytes	Abcb10	Up	adjust Pvalue < 0.01
0	2.28541	0.348	0.033	0	Granulocytes	Camp	Up	adjust Pvalue < 0.01
0	2.26417	0.806	0.682	0	Granulocytes	Msrb1	Up	adjust Pvalue < 0.01
0	2.25512	0.403	0.021	0	Granulocytes	Mmp9	Up	adjust Pvalue < 0.01
0	2.21362	0.664	0.556	0	Granulocytes	Egr1	Up	adjust Pvalue < 0.01
0	2.20428	0.93	0.617	0	Granulocytes	S100a11	Up	adjust Pvalue < 0.01
0	2.18189	0.534	0.313	0	Granulocytes	Map4k1	Up	adjust Pvalue < 0.01
0	2.14044	0.946	0.894	0	Granulocytes	Gng10	Up	adjust Pvalue < 0.01
0	2.06995	0.524	0.384	0	Granulocytes	Zfand2a	Up	adjust Pvalue < 0.01
0	2.05533	0.712	0.561	0	Granulocytes	Plin2	Up	adjust Pvalue < 0.01
0	2.05405	0.413	0.049	0	Granulocytes	AABR07038983.1	Up	adjust Pvalue < 0.01
0	2.03295	0.6	0.193	0	Granulocytes	Upp1	Up	adjust Pvalue < 0.01
0	2.02684	0.911	0.746	0	Granulocytes	Gmfg	Up	adjust Pvalue < 0.01
0	2.01568	0.539	0.234	0	Granulocytes	Mxd1	Up	adjust Pvalue < 0.01
0	2.00034	0.92	0.728	0	Granulocytes	Cebpb	Up	adjust Pvalue < 0.01
0	1.99538	0.512	0.084	0	Granulocytes	Ccr1	Up	adjust Pvalue < 0.01
0	1.99119	0.564	0.291	0	Granulocytes	Scimp	Up	adjust Pvalue < 0.01
0	1.98428	0.266	0.017	0	Granulocytes	Car4	Up	adjust Pvalue < 0.01
0	1.97347	0.42	0.037	0	Granulocytes	LOC100359515	Up	adjust Pvalue < 0.01
0	1.9729	0.764	0.584	0	Granulocytes	Ptprc	Up	adjust Pvalue < 0.01
0	1.95285	0.454	0.014	0	Granulocytes	Sirpd	Up	adjust Pvalue < 0.01
0	1.9388	0.534	0.312	0	Granulocytes	Cpne3	Up	adjust Pvalue < 0.01
0	1.93683	0.807	0.447	0	Granulocytes	Pla2g7	Up	adjust Pvalue < 0.01
0	1.93497	0.371	0.165	0	Granulocytes	Hp	Up	adjust Pvalue < 0.01
0	1.91082	0.496	0.256	0	Granulocytes	Igsf6	Up	adjust Pvalue < 0.01
0	1.906	0.622	0.42	0	Granulocytes	Max	Up	adjust Pvalue < 0.01
0	1.88506	0.459	0.193	0	Granulocytes	Samsn1	Up	adjust Pvalue < 0.01
0	1.8811	0.545	0.319	0	Granulocytes	Ets2	Up	adjust Pvalue < 0.01
0	1.85662	0.433	0.004	0	Granulocytes	Cxcr2	Up	adjust Pvalue < 0.01
0	1.80659	0.949	0.896	0	Granulocytes	Junb	Up	adjust Pvalue < 0.01
0	1.80402	0.789	0.661	0	Granulocytes	Lcp1	Up	adjust Pvalue < 0.01
0	1.80006	0.811	0.731	0	Granulocytes	Sdcbp	Up	adjust Pvalue < 0.01
0	1.75073	0.694	0.529	0	Granulocytes	Gpsm3	Up	adjust Pvalue < 0.01
0	1.74749	0.378	0.075	0	Granulocytes	LOC24906	Up	adjust Pvalue < 0.01
0	1.74449	0.674	0.498	0	Granulocytes	Slfn2	Up	adjust Pvalue < 0.01
0	1.7403	0.469	0.134	0	Granulocytes	Lilrb3a	Up	adjust Pvalue < 0.01
0	1.7314	0.791	0.763	0	Granulocytes	Pnrc1	Up	adjust Pvalue < 0.01
0	1.71622	0.668	0.653	0	Granulocytes	Prr13	Up	adjust Pvalue < 0.01
0	1.70229	0.501	0.221	0	Granulocytes	Stk17b	Up	adjust Pvalue < 0.01
0	1.6989	0.666	0.49	0	Granulocytes	Ncf4	Up	adjust Pvalue < 0.01
0	1.69358	0.473	0.251	0	Granulocytes	Msl1	Up	adjust Pvalue < 0.01
0	1.68991	0.49	0.259	0	Granulocytes	Rara	Up	adjust Pvalue < 0.01
0	1.66559	0.419	0.099	0	Granulocytes	Lilrb2	Up	adjust Pvalue < 0.01
0	1.66219	0.652	0.499	0	Granulocytes	Plek	Up	adjust Pvalue < 0.01
0	1.65907	0.523	0.344	0	Granulocytes	Cklf	Up	adjust Pvalue < 0.01
0	1.65758	0.434	0.241	0	Granulocytes	Slc16a3	Up	adjust Pvalue < 0.01
0	1.65569	0.522	0.328	0	Granulocytes	Il17ra	Up	adjust Pvalue < 0.01
0	1.64568	0.329	0.126	0	Granulocytes	Samd9	Up	adjust Pvalue < 0.01
0	1.63402	0.747	0.541	0	Granulocytes	Clec7a	Up	adjust Pvalue < 0.01
0	1.63401	0.566	0.285	0	Granulocytes	Lsp1	Up	adjust Pvalue < 0.01
0	1.62486	0.684	0.48	0	Granulocytes	Lst1	Up	adjust Pvalue < 0.01
0	1.62451	0.488	0.238	0	Granulocytes	Fgr	Up	adjust Pvalue < 0.01
0	1.6187	0.599	0.48	0	Granulocytes	Zyx	Up	adjust Pvalue < 0.01
0	1.59285	0.401	0.213	0	Granulocytes	Oasl2	Up	adjust Pvalue < 0.01
0	1.58039	0.567	0.478	0	Granulocytes	Mxd3	Up	adjust Pvalue < 0.01
0	1.57768	0.396	0.115	0	Granulocytes	Trem3	Up	adjust Pvalue < 0.01
0	1.57393	0.451	0.279	0	Granulocytes	Ifi27l2b	Up	adjust Pvalue < 0.01
0	1.55657	0.346	0.023	0	Granulocytes	AC128859.3	Up	adjust Pvalue < 0.01
0	1.55276	0.504	0.295	0	Granulocytes	Cfd	Up	adjust Pvalue < 0.01
0	1.5509	0.412	0.254	0	Granulocytes	Osm	Up	adjust Pvalue < 0.01
0	1.55012	0.689	0.65	0	Granulocytes	Ypel3	Up	adjust Pvalue < 0.01
0	1.53704	0.788	0.634	0	Granulocytes	LOC100911825	Up	adjust Pvalue < 0.01
0	1.53354	0.501	0.325	0	Granulocytes	Trem1	Up	adjust Pvalue < 0.01
0	1.53205	0.395	0.205	0	Granulocytes	Myadm	Up	adjust Pvalue < 0.01
0	1.50849	0.389	0.18	0	Granulocytes	Adgre5	Up	adjust Pvalue < 0.01
0	1.49174	0.544	0.486	0	Granulocytes	R3hdm4	Up	adjust Pvalue < 0.01
0	1.49139	0.528	0.429	0	Granulocytes	Ogfrl1	Up	adjust Pvalue < 0.01
0	1.48962	0.654	0.533	0	Granulocytes	Glipr1	Up	adjust Pvalue < 0.01
0	1.48017	0.319	0.049	0	Granulocytes	Jaml	Up	adjust Pvalue < 0.01
0	1.46919	0.827	0.835	0	Granulocytes	H3f3b	Up	adjust Pvalue < 0.01
0	1.4444	0.415	0.214	0	Granulocytes	Rab27a	Up	adjust Pvalue < 0.01
0	1.42716	0.777	0.829	0	Granulocytes	Tax1bp1	Up	adjust Pvalue < 0.01
0	1.42082	0.862	0.744	0	Granulocytes	Arhgdib	Up	adjust Pvalue < 0.01
0	1.40976	0.309	0.018	0	Granulocytes	Lilrc2	Up	adjust Pvalue < 0.01
0	1.40388	0.846	0.784	0	Granulocytes	Btg2	Up	adjust Pvalue < 0.01
0	1.39779	0.315	0.052	0	Granulocytes	Rflnb	Up	adjust Pvalue < 0.01
0	1.39715	0.327	0.045	0	Granulocytes	Oas1k	Up	adjust Pvalue < 0.01
0	1.38659	0.383	0.214	0	Granulocytes	Id1	Up	adjust Pvalue < 0.01
0	1.36663	0.372	0.175	0	Granulocytes	Hba-a2.1	Up	adjust Pvalue < 0.01
0	1.36373	0.732	0.733	0	Granulocytes	AC134224.1	Up	adjust Pvalue < 0.01
0	1.35458	0.255	0.03	0	Granulocytes	AABR07041096.1	Up	adjust Pvalue < 0.01
0	1.34435	0.527	0.363	0	Granulocytes	Nlrp3	Up	adjust Pvalue < 0.01
0	1.31287	0.509	0.397	0	Granulocytes	Fcgr1a	Up	adjust Pvalue < 0.01
0	1.31177	0.62	0.578	0	Granulocytes	Vsir	Up	adjust Pvalue < 0.01
0	1.31114	0.278	0.084	0	Granulocytes	Siglec5	Up	adjust Pvalue < 0.01
0	1.30627	0.259	0.006	0	Granulocytes	Clec4b2	Up	adjust Pvalue < 0.01
0	1.30536	0.3	0.077	0	Granulocytes	Oscar	Up	adjust Pvalue < 0.01
0	1.28977	0.39	0.214	0	Granulocytes	Xdh	Up	adjust Pvalue < 0.01
0	1.28737	0.39	0.177	0	Granulocytes	LOC103694857	Up	adjust Pvalue < 0.01
0	1.26854	0.73	0.91	0	Granulocytes	Dstn	Up	adjust Pvalue < 0.01
0	1.26472	0.28	0.013	0	Granulocytes	AABR07020463.1	Up	adjust Pvalue < 0.01
0	1.26399	0.268	0.075	0	Granulocytes	Gk	Up	adjust Pvalue < 0.01
0	1.2554	0.304	0.108	0	Granulocytes	Rab11fip1	Up	adjust Pvalue < 0.01
0	1.24566	0.835	0.797	0	Granulocytes	Dusp1	Up	adjust Pvalue < 0.01
0	1.24236	0.703	0.784	0	Granulocytes	Cox17	Up	adjust Pvalue < 0.01
0	1.2397	0.295	0.022	0	Granulocytes	Nfe2	Up	adjust Pvalue < 0.01
0	1.22921	0.32	0.131	0	Granulocytes	Adam19	Up	adjust Pvalue < 0.01
0	1.22833	0.503	0.393	0	Granulocytes	Cebpd	Up	adjust Pvalue < 0.01
0	1.224	0.754	0.663	0	Granulocytes	Cd53	Up	adjust Pvalue < 0.01
0	1.21283	0.305	0.108	0	Granulocytes	Oasl	Up	adjust Pvalue < 0.01
0	1.2122	0.996	0.996	0	Granulocytes	Ubb	Up	adjust Pvalue < 0.01
0	1.20947	0.656	0.71	0	Granulocytes	Calm2.1	Up	adjust Pvalue < 0.01
0	1.1912	0.435	0.28	0	Granulocytes	Cfp	Up	adjust Pvalue < 0.01
0	1.18119	0.711	0.752	0	Granulocytes	LOC100360316	Up	adjust Pvalue < 0.01
0	1.16458	0.652	0.656	0	Granulocytes	Hmgb2	Up	adjust Pvalue < 0.01
0	1.15523	0.976	0.85	0	Granulocytes	Lyz2	Up	adjust Pvalue < 0.01
0	1.14736	0.786	0.758	0	Granulocytes	Ier2	Up	adjust Pvalue < 0.01
0	1.13842	0.986	0.984	0	Granulocytes	H3f3a	Up	adjust Pvalue < 0.01
0	1.12789	0.997	0.857	0	Granulocytes	Tyrobp	Up	adjust Pvalue < 0.01
0	1.12693	0.964	0.954	0	Granulocytes	Atp6v1g1	Up	adjust Pvalue < 0.01
0	1.09894	0.99	0.812	0	Granulocytes	Fcer1g	Up	adjust Pvalue < 0.01
0	1.09721	0.309	0.094	0	Granulocytes	Itgb7	Up	adjust Pvalue < 0.01
0	1.07507	0.807	0.825	0	Granulocytes	RT1-CE4	Up	adjust Pvalue < 0.01
0	1.06676	0.691	0.808	0	Granulocytes	Ube2d3	Up	adjust Pvalue < 0.01
0	1.04246	0.982	0.983	0	Granulocytes	Eif1	Up	adjust Pvalue < 0.01
0	1.03629	0.286	0.144	0	Granulocytes	Sqor	Up	adjust Pvalue < 0.01
0	1.03472	0.263	0.093	0	Granulocytes	AABR07021955.1	Up	adjust Pvalue < 0.01
0	1.03017	0.947	0.957	0	Granulocytes	Itm2b	Up	adjust Pvalue < 0.01
0	1.02482	0.999	0.999	0	Granulocytes	Fth1	Up	adjust Pvalue < 0.01
0	1.02266	0.864	0.923	0	Granulocytes	Ddx5	Up	adjust Pvalue < 0.01
0	0.998674	0.714	0.664	0	Granulocytes	Rac2	Up	adjust Pvalue < 0.01
0	0.972239	0.891	0.921	0	Granulocytes	Taldo1	Up	adjust Pvalue < 0.01
0	0.962557	0.802	0.762	0	Granulocytes	RT1-CE10	Up	adjust Pvalue < 0.01
0	0.950668	0.756	0.689	0	Granulocytes	Coro1a	Up	adjust Pvalue < 0.01
0	0.927822	0.996	0.987	0	Granulocytes	B2m	Up	adjust Pvalue < 0.01
0	0.87237	0.93	0.916	0	Granulocytes	Arpc1b	Up	adjust Pvalue < 0.01
0	0.74301	0.974	0.981	0	Granulocytes	AY172581.24	Up	adjust Pvalue < 0.01
0	0.628105	0.888	0.954	0	Granulocytes	H3f3c	Up	adjust Pvalue < 0.01
0	-0.250048	0.064	0.383	0	Granulocytes	Atp6v1a	Down	adjust Pvalue < 0.01
0	-0.251131	0.037	0.325	0	Granulocytes	Rfc2	Down	adjust Pvalue < 0.01
0	-0.251445	0.032	0.339	0	Granulocytes	Uchl3.1	Down	adjust Pvalue < 0.01
0	-0.251775	0.134	0.556	0	Granulocytes	AABR07029581.1	Down	adjust Pvalue < 0.01
0	-0.251833	0.014	0.253	0	Granulocytes	Nup88	Down	adjust Pvalue < 0.01
0	-0.252061	0.036	0.303	0	Granulocytes	Nt5c	Down	adjust Pvalue < 0.01
0	-0.252398	0.016	0.255	0	Granulocytes	Pop5	Down	adjust Pvalue < 0.01
0	-0.252423	0.051	0.384	0	Granulocytes	Tm9sf2	Down	adjust Pvalue < 0.01
0	-0.252797	0.019	0.278	0	Granulocytes	Ppan	Down	adjust Pvalue < 0.01
0	-0.252978	0.029	0.309	0	Granulocytes	Tm7sf3	Down	adjust Pvalue < 0.01
0	-0.25332	0.092	0.437	0	Granulocytes	Dusp6	Down	adjust Pvalue < 0.01
0	-0.253364	0.057	0.412	0	Granulocytes	Pbrm1	Down	adjust Pvalue < 0.01
0	-0.254004	0.011	0.26	0	Granulocytes	Maip1	Down	adjust Pvalue < 0.01
0	-0.25407	0.021	0.296	0	Granulocytes	Ap3m1	Down	adjust Pvalue < 0.01
0	-0.254216	0.286	0.755	0	Granulocytes	Hnrnpu	Down	adjust Pvalue < 0.01
0	-0.254305	0.013	0.291	0	Granulocytes	Thoc5	Down	adjust Pvalue < 0.01
0	-0.254839	0.077	0.426	0	Granulocytes	Cerk	Down	adjust Pvalue < 0.01
0	-0.254897	0.012	0.263	0	Granulocytes	Fbxw5	Down	adjust Pvalue < 0.01
0	-0.255063	0.033	0.297	0	Granulocytes	Ehmt2	Down	adjust Pvalue < 0.01
0	-0.25509	0.13	0.541	0	Granulocytes	Csk	Down	adjust Pvalue < 0.01
0	-0.255731	0.038	0.303	0	Granulocytes	Acly	Down	adjust Pvalue < 0.01
0	-0.255969	0.022	0.294	0	Granulocytes	Exosc8	Down	adjust Pvalue < 0.01
0	-0.256457	0.014	0.256	0	Granulocytes	Ccdc127	Down	adjust Pvalue < 0.01
0	-0.25691	0.124	0.578	0	Granulocytes	AABR07015507.1	Down	adjust Pvalue < 0.01
0	-0.257155	0.041	0.352	0	Granulocytes	Tm9sf4	Down	adjust Pvalue < 0.01
0	-0.257299	0.011	0.27	0	Granulocytes	Tarbp2	Down	adjust Pvalue < 0.01
0	-0.2573	0.013	0.265	0	Granulocytes	Wars	Down	adjust Pvalue < 0.01
0	-0.25732	0.034	0.352	0	Granulocytes	Brix1	Down	adjust Pvalue < 0.01
0	-0.257373	0.33	0.827	0	Granulocytes	Brk1	Down	adjust Pvalue < 0.01
0	-0.257518	0.036	0.354	0	Granulocytes	Creb3	Down	adjust Pvalue < 0.01
0	-0.25793	0.18	0.625	0	Granulocytes	March2	Down	adjust Pvalue < 0.01
0	-0.258389	0.031	0.288	0	Granulocytes	Dync1li2	Down	adjust Pvalue < 0.01
0	-0.258668	0.012	0.254	0	Granulocytes	Nufip1	Down	adjust Pvalue < 0.01
0	-0.259625	0.017	0.25	0	Granulocytes	Nrp2	Down	adjust Pvalue < 0.01
0	-0.259665	0.07	0.479	0	Granulocytes	LOC361985	Down	adjust Pvalue < 0.01
0	-0.259677	0.01	0.254	0	Granulocytes	Nol12	Down	adjust Pvalue < 0.01
0	-0.259756	0.075	0.471	0	Granulocytes	Yipf5	Down	adjust Pvalue < 0.01
0	-0.259986	0.162	0.669	0	Granulocytes	Dhrsx	Down	adjust Pvalue < 0.01
0	-0.260254	0.011	0.263	0	Granulocytes	Stk25	Down	adjust Pvalue < 0.01
0	-0.260607	0.014	0.266	0	Granulocytes	Sec31a	Down	adjust Pvalue < 0.01
0	-0.260786	0.012	0.257	0	Granulocytes	Zfp277	Down	adjust Pvalue < 0.01
0	-0.260893	0.041	0.392	0	Granulocytes	Cops8	Down	adjust Pvalue < 0.01
0	-0.260909	0.028	0.348	0	Granulocytes	Gemin7	Down	adjust Pvalue < 0.01
0	-0.261126	0.066	0.432	0	Granulocytes	Paip1	Down	adjust Pvalue < 0.01
0	-0.261129	0.057	0.437	0	Granulocytes	Arfrp1	Down	adjust Pvalue < 0.01
0	-0.262198	0.156	0.624	0	Granulocytes	Snrnp70	Down	adjust Pvalue < 0.01
0	-0.262724	0.143	0.592	0	Granulocytes	Tmem9b	Down	adjust Pvalue < 0.01
0	-0.2628	0.052	0.375	0	Granulocytes	Pafah1b2	Down	adjust Pvalue < 0.01
0	-0.262988	0.036	0.375	0	Granulocytes	Ubac1	Down	adjust Pvalue < 0.01
0	-0.263017	0.054	0.392	0	Granulocytes	Copa	Down	adjust Pvalue < 0.01
0	-0.263077	0.118	0.509	0	Granulocytes	Vamp3	Down	adjust Pvalue < 0.01
0	-0.263202	0.013	0.276	0	Granulocytes	Ext2	Down	adjust Pvalue < 0.01
0	-0.263243	0.062	0.398	0	Granulocytes	Phyhd1	Down	adjust Pvalue < 0.01
0	-0.263306	0.013	0.25	0	Granulocytes	March8	Down	adjust Pvalue < 0.01
0	-0.26352	0.04	0.335	0	Granulocytes	Snx27	Down	adjust Pvalue < 0.01
0	-0.263665	0.02	0.316	0	Granulocytes	Tmem60	Down	adjust Pvalue < 0.01
0	-0.264074	0.077	0.487	0	Granulocytes	Imp4	Down	adjust Pvalue < 0.01
0	-0.264337	0.041	0.312	0	Granulocytes	Bpgm	Down	adjust Pvalue < 0.01
0	-0.264366	0.08	0.457	0	Granulocytes	Tmem165	Down	adjust Pvalue < 0.01
0	-0.264382	0.013	0.266	0	Granulocytes	Fahd1	Down	adjust Pvalue < 0.01
0	-0.264608	0.295	0.781	0	Granulocytes	Rab14	Down	adjust Pvalue < 0.01
0	-0.264821	0.013	0.287	0	Granulocytes	Gcdh	Down	adjust Pvalue < 0.01
0	-0.264898	0.05	0.414	0	Granulocytes	Phf10	Down	adjust Pvalue < 0.01
0	-0.264945	0.063	0.451	0	Granulocytes	Gtf2f1	Down	adjust Pvalue < 0.01
0	-0.26552	0.038	0.344	0	Granulocytes	Srsf10	Down	adjust Pvalue < 0.01
0	-0.265551	0.017	0.257	0	Granulocytes	Cfap410	Down	adjust Pvalue < 0.01
0	-0.26577	0.036	0.377	0	Granulocytes	Mif4gd	Down	adjust Pvalue < 0.01
0	-0.265992	0.094	0.527	0	Granulocytes	Emc4	Down	adjust Pvalue < 0.01
0	-0.266158	0.171	0.67	0	Granulocytes	Mien1	Down	adjust Pvalue < 0.01
0	-0.266351	0.033	0.298	0	Granulocytes	Tfdp1	Down	adjust Pvalue < 0.01
0	-0.266555	0.029	0.324	0	Granulocytes	Cdk16	Down	adjust Pvalue < 0.01
0	-0.266793	0.236	0.753	0	Granulocytes	Eif4h	Down	adjust Pvalue < 0.01
0	-0.266988	0.007	0.25	0	Granulocytes	Hddc2	Down	adjust Pvalue < 0.01
0	-0.267385	0.021	0.315	0	Granulocytes	Get4	Down	adjust Pvalue < 0.01
0	-0.267698	0.019	0.283	0	Granulocytes	Borcs7	Down	adjust Pvalue < 0.01
0	-0.267916	0.012	0.287	0	Granulocytes	Zdhhc6	Down	adjust Pvalue < 0.01
0	-0.268079	0.034	0.336	0	Granulocytes	Malsu1	Down	adjust Pvalue < 0.01
0	-0.268185	0.059	0.383	0	Granulocytes	Golgb1	Down	adjust Pvalue < 0.01
0	-0.268227	0.011	0.269	0	Granulocytes	Wdr12	Down	adjust Pvalue < 0.01
0	-0.26826	0.012	0.275	0	Granulocytes	Polr1c	Down	adjust Pvalue < 0.01
0	-0.268311	0.032	0.339	0	Granulocytes	Rpp25l	Down	adjust Pvalue < 0.01
0	-0.268389	0.125	0.579	0	Granulocytes	Cab39	Down	adjust Pvalue < 0.01
0	-0.269766	0.015	0.277	0	Granulocytes	Zdhhc4	Down	adjust Pvalue < 0.01
0	-0.269808	0.013	0.267	0	Granulocytes	Nicn1	Down	adjust Pvalue < 0.01
0	-0.269965	0.074	0.458	0	Granulocytes	Qars	Down	adjust Pvalue < 0.01
0	-0.270297	0.022	0.303	0	Granulocytes	Ddx18	Down	adjust Pvalue < 0.01
0	-0.270499	0.06	0.426	0	Granulocytes	Upf3a	Down	adjust Pvalue < 0.01
0	-0.27056	0.007	0.25	0	Granulocytes	Pyurf	Down	adjust Pvalue < 0.01
0	-0.270583	0.008	0.263	0	Granulocytes	Coq9	Down	adjust Pvalue < 0.01
0	-0.270607	0.015	0.291	0	Granulocytes	Ilvbl	Down	adjust Pvalue < 0.01
0	-0.270739	0.038	0.361	0	Granulocytes	Mfsd11	Down	adjust Pvalue < 0.01
0	-0.270906	0.141	0.622	0	Granulocytes	Snf8	Down	adjust Pvalue < 0.01
0	-0.27115	0.013	0.289	0	Granulocytes	Commd10	Down	adjust Pvalue < 0.01
0	-0.271207	0.011	0.257	0	Granulocytes	Adsl	Down	adjust Pvalue < 0.01
0	-0.271348	0.054	0.416	0	Granulocytes	Tmem183a	Down	adjust Pvalue < 0.01
0	-0.271362	0.056	0.408	0	Granulocytes	Edem2	Down	adjust Pvalue < 0.01
0	-0.271509	0.007	0.257	0	Granulocytes	Apba3	Down	adjust Pvalue < 0.01
0	-0.271677	0.096	0.512	0	Granulocytes	Pdcd6ip	Down	adjust Pvalue < 0.01
0	-0.271714	0.046	0.357	0	Granulocytes	Ccdc93	Down	adjust Pvalue < 0.01
0	-0.271767	0.056	0.443	0	Granulocytes	Nifk	Down	adjust Pvalue < 0.01
0	-0.271961	0.142	0.537	0	Granulocytes	Klf13	Down	adjust Pvalue < 0.01
0	-0.272773	0.056	0.423	0	Granulocytes	Pkn3	Down	adjust Pvalue < 0.01
0	-0.27287	0.015	0.276	0	Granulocytes	Timm29	Down	adjust Pvalue < 0.01
0	-0.273003	0.025	0.32	0	Granulocytes	Rufy3	Down	adjust Pvalue < 0.01
0	-0.273028	0.024	0.336	0	Granulocytes	Gnl2	Down	adjust Pvalue < 0.01
0	-0.273102	0.041	0.408	0	Granulocytes	Hadh	Down	adjust Pvalue < 0.01
0	-0.273333	0.029	0.328	0	Granulocytes	Dars	Down	adjust Pvalue < 0.01
0	-0.273536	0.026	0.311	0	Granulocytes	Slirp	Down	adjust Pvalue < 0.01
0	-0.273806	0.028	0.335	0	Granulocytes	Rad23a	Down	adjust Pvalue < 0.01
0	-0.274065	0.013	0.284	0	Granulocytes	Lyrm4	Down	adjust Pvalue < 0.01
0	-0.274159	0.032	0.34	0	Granulocytes	Coa5	Down	adjust Pvalue < 0.01
0	-0.274246	0.036	0.332	0	Granulocytes	Evi5	Down	adjust Pvalue < 0.01
0	-0.274402	0.06	0.405	0	Granulocytes	Dctn1	Down	adjust Pvalue < 0.01
0	-0.27447	0.037	0.346	0	Granulocytes	Brd9	Down	adjust Pvalue < 0.01
0	-0.274591	0.043	0.365	0	Granulocytes	Uso1	Down	adjust Pvalue < 0.01
0	-0.274678	0.08	0.518	0	Granulocytes	Mrpl21	Down	adjust Pvalue < 0.01
0	-0.274772	0.02	0.268	0	Granulocytes	Uap1	Down	adjust Pvalue < 0.01
0	-0.275154	0.026	0.304	0	Granulocytes	Zcchc9	Down	adjust Pvalue < 0.01
0	-0.275201	0.019	0.314	0	Granulocytes	Ggh	Down	adjust Pvalue < 0.01
0	-0.275441	0.007	0.255	0	Granulocytes	Mrps30	Down	adjust Pvalue < 0.01
0	-0.275617	0.02	0.279	0	Granulocytes	Hspa9	Down	adjust Pvalue < 0.01
0	-0.275764	0.012	0.266	0	Granulocytes	Nudt16l1	Down	adjust Pvalue < 0.01
0	-0.275789	0.014	0.291	0	Granulocytes	Slc31a1	Down	adjust Pvalue < 0.01
0	-0.275806	0.224	0.698	0	Granulocytes	Wdr1	Down	adjust Pvalue < 0.01
0	-0.276135	0.034	0.356	0	Granulocytes	Tstd3	Down	adjust Pvalue < 0.01
0	-0.27627	0.053	0.429	0	Granulocytes	Fubp1	Down	adjust Pvalue < 0.01
0	-0.276311	0.012	0.272	0	Granulocytes	Tbc1d9b	Down	adjust Pvalue < 0.01
0	-0.276537	0.062	0.397	0	Granulocytes	Spart	Down	adjust Pvalue < 0.01
0	-0.276555	0.012	0.271	0	Granulocytes	Golt1b	Down	adjust Pvalue < 0.01
0	-0.276722	0.062	0.39	0	Granulocytes	Hsdl2	Down	adjust Pvalue < 0.01
0	-0.276777	0.068	0.436	0	Granulocytes	Pdha1	Down	adjust Pvalue < 0.01
0	-0.276939	0.082	0.517	0	Granulocytes	Eif4e	Down	adjust Pvalue < 0.01
0	-0.27702	0.016	0.255	0	Granulocytes	Ift43	Down	adjust Pvalue < 0.01
0	-0.277176	0.007	0.255	0	Granulocytes	N6amt1	Down	adjust Pvalue < 0.01
0	-0.277263	0.086	0.51	0	Granulocytes	Otub1	Down	adjust Pvalue < 0.01
0	-0.277506	0.029	0.322	0	Granulocytes	Coq7	Down	adjust Pvalue < 0.01
0	-0.277617	0.177	0.619	0	Granulocytes	Saraf	Down	adjust Pvalue < 0.01
0	-0.277823	0.02	0.309	0	Granulocytes	Rida	Down	adjust Pvalue < 0.01
0	-0.278213	0.009	0.267	0	Granulocytes	Sergef	Down	adjust Pvalue < 0.01
0	-0.278392	0.106	0.431	0	Granulocytes	Pi16	Down	adjust Pvalue < 0.01
0	-0.278534	0.058	0.384	0	Granulocytes	Rbbp6	Down	adjust Pvalue < 0.01
0	-0.278965	0.031	0.338	0	Granulocytes	Htatsf1	Down	adjust Pvalue < 0.01
0	-0.279207	0.087	0.502	0	Granulocytes	Map2k1	Down	adjust Pvalue < 0.01
0	-0.279257	0.522	0.901	0	Granulocytes	Hspa5	Down	adjust Pvalue < 0.01
0	-0.27933	0.011	0.272	0	Granulocytes	Ltv1	Down	adjust Pvalue < 0.01
0	-0.279419	0.026	0.332	0	Granulocytes	Mtfr1l	Down	adjust Pvalue < 0.01
0	-0.279847	0.034	0.35	0	Granulocytes	Ilf3	Down	adjust Pvalue < 0.01
0	-0.279933	0.031	0.323	0	Granulocytes	Tpp2	Down	adjust Pvalue < 0.01
0	-0.28016	0.078	0.505	0	Granulocytes	Trappc4	Down	adjust Pvalue < 0.01
0	-0.280284	0.033	0.379	0	Granulocytes	Nsmce2	Down	adjust Pvalue < 0.01
0	-0.280677	0.011	0.259	0	Granulocytes	Zfp771	Down	adjust Pvalue < 0.01
0	-0.280702	0.082	0.489	0	Granulocytes	Akap9	Down	adjust Pvalue < 0.01
0	-0.28129	0.018	0.306	0	Granulocytes	Ddx49	Down	adjust Pvalue < 0.01
0	-0.281593	0.035	0.367	0	Granulocytes	Alg14	Down	adjust Pvalue < 0.01
0	-0.281901	0.047	0.395	0	Granulocytes	Larp7	Down	adjust Pvalue < 0.01
0	-0.281932	0.058	0.415	0	Granulocytes	Smc3	Down	adjust Pvalue < 0.01
0	-0.282071	0.027	0.345	0	Granulocytes	AABR07005779.2	Down	adjust Pvalue < 0.01
0	-0.282179	0.03	0.361	0	Granulocytes	Cmas	Down	adjust Pvalue < 0.01
0	-0.282239	0.055	0.433	0	Granulocytes	Trabd	Down	adjust Pvalue < 0.01
0	-0.282364	0.017	0.288	0	Granulocytes	Ftsj3	Down	adjust Pvalue < 0.01
0	-0.282497	0.01	0.262	0	Granulocytes	Nudt1	Down	adjust Pvalue < 0.01
0	-0.283208	0.031	0.328	0	Granulocytes	Hint3	Down	adjust Pvalue < 0.01
0	-0.283354	0.015	0.269	0	Granulocytes	Hnrnpr	Down	adjust Pvalue < 0.01
0	-0.283567	0.379	0.826	0	Granulocytes	Rab5if	Down	adjust Pvalue < 0.01
0	-0.283666	0.012	0.269	0	Granulocytes	Hes6	Down	adjust Pvalue < 0.01
0	-0.283903	0.023	0.321	0	Granulocytes	Zdhhc3	Down	adjust Pvalue < 0.01
0	-0.284193	0.02	0.256	0	Granulocytes	Asrgl1	Down	adjust Pvalue < 0.01
0	-0.284631	0.163	0.678	0	Granulocytes	Polr2j	Down	adjust Pvalue < 0.01
0	-0.28466	0.165	0.593	0	Granulocytes	Dnm2	Down	adjust Pvalue < 0.01
0	-0.285358	0.009	0.261	0	Granulocytes	Eef1akmt1	Down	adjust Pvalue < 0.01
0	-0.285521	0.019	0.319	0	Granulocytes	Tmem115	Down	adjust Pvalue < 0.01
0	-0.285706	0.016	0.289	0	Granulocytes	Slc35c2	Down	adjust Pvalue < 0.01
0	-0.28642	0.162	0.634	0	Granulocytes	Rala	Down	adjust Pvalue < 0.01
0	-0.286563	0.029	0.283	0	Granulocytes	Ripk2	Down	adjust Pvalue < 0.01
0	-0.286823	0.058	0.397	0	Granulocytes	Cox6b1.1	Down	adjust Pvalue < 0.01
0	-0.287019	0.163	0.604	0	Granulocytes	Prdx6	Down	adjust Pvalue < 0.01
0	-0.287116	0.142	0.622	0	Granulocytes	Prpf40a	Down	adjust Pvalue < 0.01
0	-0.287797	0.017	0.304	0	Granulocytes	Ring1	Down	adjust Pvalue < 0.01
0	-0.287969	0.022	0.322	0	Granulocytes	Rnf126	Down	adjust Pvalue < 0.01
0	-0.288081	0.018	0.265	0	Granulocytes	Ddx21	Down	adjust Pvalue < 0.01
0	-0.288208	0.019	0.324	0	Granulocytes	Smim8	Down	adjust Pvalue < 0.01
0	-0.288702	0.061	0.404	0	Granulocytes	Ywhag	Down	adjust Pvalue < 0.01
0	-0.28878	0.01	0.25	0	Granulocytes	Pmf1	Down	adjust Pvalue < 0.01
0	-0.288782	0.019	0.304	0	Granulocytes	Afg3l2	Down	adjust Pvalue < 0.01
0	-0.28888	0.024	0.34	0	Granulocytes	Gatc	Down	adjust Pvalue < 0.01
0	-0.28895	0.009	0.271	0	Granulocytes	Leo1	Down	adjust Pvalue < 0.01
0	-0.288979	0.013	0.261	0	Granulocytes	Tep1	Down	adjust Pvalue < 0.01
0	-0.289029	0.078	0.534	0	Granulocytes	Isca2	Down	adjust Pvalue < 0.01
0	-0.289106	0.025	0.326	0	Granulocytes	Scfd1	Down	adjust Pvalue < 0.01
0	-0.289113	0.211	0.629	0	Granulocytes	Pdcd4	Down	adjust Pvalue < 0.01
0	-0.289277	0.014	0.275	0	Granulocytes	Znhit6	Down	adjust Pvalue < 0.01
0	-0.289506	0.022	0.302	0	Granulocytes	Dnajc1	Down	adjust Pvalue < 0.01
0	-0.289507	0.011	0.262	0	Granulocytes	Rbm28	Down	adjust Pvalue < 0.01
0	-0.28952	0.013	0.295	0	Granulocytes	Exosc7	Down	adjust Pvalue < 0.01
0	-0.289702	0.003	0.254	0	Granulocytes	Arpin	Down	adjust Pvalue < 0.01
0	-0.289816	0.026	0.342	0	Granulocytes	Aldh16a1	Down	adjust Pvalue < 0.01
0	-0.289829	0.023	0.272	0	Granulocytes	Ada	Down	adjust Pvalue < 0.01
0	-0.289871	0.015	0.302	0	Granulocytes	Akip1	Down	adjust Pvalue < 0.01
0	-0.290511	0.128	0.592	0	Granulocytes	Smarce1	Down	adjust Pvalue < 0.01
0	-0.290735	0.035	0.363	0	Granulocytes	Cpsf6	Down	adjust Pvalue < 0.01
0	-0.290778	0.009	0.273	0	Granulocytes	RGD1309730	Down	adjust Pvalue < 0.01
0	-0.290831	0.083	0.483	0	Granulocytes	Tmem192	Down	adjust Pvalue < 0.01
0	-0.291597	0.037	0.362	0	Granulocytes	Taf13	Down	adjust Pvalue < 0.01
0	-0.291737	0.01	0.251	0	Granulocytes	Rhoq	Down	adjust Pvalue < 0.01
0	-0.291761	0.016	0.267	0	Granulocytes	AC099453.1	Down	adjust Pvalue < 0.01
0	-0.291768	0.015	0.288	0	Granulocytes	Mars	Down	adjust Pvalue < 0.01
0	-0.291816	0.037	0.262	0	Granulocytes	Tsnax	Down	adjust Pvalue < 0.01
0	-0.292678	0.041	0.404	0	Granulocytes	Yaf2	Down	adjust Pvalue < 0.01
0	-0.293422	0.013	0.292	0	Granulocytes	Actl6a	Down	adjust Pvalue < 0.01
0	-0.29358	0.016	0.312	0	Granulocytes	Aifm1	Down	adjust Pvalue < 0.01
0	-0.29393	0.038	0.386	0	Granulocytes	Rsl24d1	Down	adjust Pvalue < 0.01
0	-0.293999	0.02	0.33	0	Granulocytes	Ndufaf3	Down	adjust Pvalue < 0.01
0	-0.294981	0.355	0.838	0	Granulocytes	Gpi	Down	adjust Pvalue < 0.01
0	-0.295012	0.262	0.781	0	Granulocytes	Psmd4	Down	adjust Pvalue < 0.01
0	-0.295043	0.013	0.263	0	Granulocytes	Tcf3	Down	adjust Pvalue < 0.01
0	-0.295043	0.047	0.422	0	Granulocytes	Dld	Down	adjust Pvalue < 0.01
0	-0.295159	0.286	0.795	0	Granulocytes	Ube2l3	Down	adjust Pvalue < 0.01
0	-0.295194	0.126	0.618	0	Granulocytes	Alyref	Down	adjust Pvalue < 0.01
0	-0.295615	0.049	0.44	0	Granulocytes	Polr2c	Down	adjust Pvalue < 0.01
0	-0.295684	0.073	0.446	0	Granulocytes	Uba1	Down	adjust Pvalue < 0.01
0	-0.295921	0.031	0.325	0	Granulocytes	Tmem254	Down	adjust Pvalue < 0.01
0	-0.295968	0.17	0.612	0	Granulocytes	Cers2	Down	adjust Pvalue < 0.01
0	-0.296146	0.012	0.283	0	Granulocytes	LOC100912534	Down	adjust Pvalue < 0.01
0	-0.296231	0.106	0.541	0	Granulocytes	Khdrbs1	Down	adjust Pvalue < 0.01
0	-0.29655	0.031	0.35	0	Granulocytes	Idh1	Down	adjust Pvalue < 0.01
0	-0.296625	0.01	0.255	0	Granulocytes	Rps18	Down	adjust Pvalue < 0.01
0	-0.296933	0.014	0.276	0	Granulocytes	Hsd17b8	Down	adjust Pvalue < 0.01
0	-0.297258	0.014	0.278	0	Granulocytes	Gale	Down	adjust Pvalue < 0.01
0	-0.297763	0.019	0.325	0	Granulocytes	Czib	Down	adjust Pvalue < 0.01
0	-0.298221	0.02	0.295	0	Granulocytes	Dmac1	Down	adjust Pvalue < 0.01
0	-0.298234	0.011	0.29	0	Granulocytes	Ash2l	Down	adjust Pvalue < 0.01
0	-0.29839	0.027	0.295	0	Granulocytes	Chd6	Down	adjust Pvalue < 0.01
0	-0.298546	0.01	0.261	0	Granulocytes	Trmt6	Down	adjust Pvalue < 0.01
0	-0.298991	0.012	0.292	0	Granulocytes	Nr2f6	Down	adjust Pvalue < 0.01
0	-0.299618	0.021	0.32	0	Granulocytes	Timmdc1	Down	adjust Pvalue < 0.01
0	-0.299774	0.017	0.279	0	Granulocytes	Gnl3l	Down	adjust Pvalue < 0.01
0	-0.300103	0.067	0.429	0	Granulocytes	Nfkbib	Down	adjust Pvalue < 0.01
0	-0.300536	0.008	0.254	0	Granulocytes	Slc39a6	Down	adjust Pvalue < 0.01
0	-0.3007	0.256	0.739	0	Granulocytes	Ntan1	Down	adjust Pvalue < 0.01
0	-0.300894	0.013	0.278	0	Granulocytes	Akt1s1	Down	adjust Pvalue < 0.01
0	-0.30099	0.152	0.648	0	Granulocytes	Hnrnpl	Down	adjust Pvalue < 0.01
0	-0.301011	0.017	0.314	0	Granulocytes	Abcf2	Down	adjust Pvalue < 0.01
0	-0.301087	0.057	0.345	0	Granulocytes	AABR07006310.1	Down	adjust Pvalue < 0.01
0	-0.301125	0.009	0.289	0	Granulocytes	Apip	Down	adjust Pvalue < 0.01
0	-0.301138	0.013	0.28	0	Granulocytes	Immp1l	Down	adjust Pvalue < 0.01
0	-0.301162	0.012	0.312	0	Granulocytes	Lactb2	Down	adjust Pvalue < 0.01
0	-0.301274	0.044	0.422	0	Granulocytes	Sucla2	Down	adjust Pvalue < 0.01
0	-0.301351	0.036	0.386	0	Granulocytes	Psmf1	Down	adjust Pvalue < 0.01
0	-0.3015	0.02	0.319	0	Granulocytes	Gnptg	Down	adjust Pvalue < 0.01
0	-0.301817	0.03	0.362	0	Granulocytes	Srp68	Down	adjust Pvalue < 0.01
0	-0.301886	0.048	0.388	0	Granulocytes	Ap3d1	Down	adjust Pvalue < 0.01
0	-0.301994	0.01	0.287	0	Granulocytes	Asnsd1	Down	adjust Pvalue < 0.01
0	-0.302118	0.015	0.297	0	Granulocytes	Ctnnbl1	Down	adjust Pvalue < 0.01
0	-0.30219	0.012	0.282	0	Granulocytes	Gsdmd	Down	adjust Pvalue < 0.01
0	-0.302232	0.013	0.281	0	Granulocytes	Rpp30	Down	adjust Pvalue < 0.01
0	-0.302358	0.02	0.317	0	Granulocytes	Hspb11	Down	adjust Pvalue < 0.01
0	-0.302572	0.025	0.335	0	Granulocytes	Dpagt1	Down	adjust Pvalue < 0.01
0	-0.302587	0.154	0.601	0	Granulocytes	Smc1a	Down	adjust Pvalue < 0.01
0	-0.302669	0.094	0.549	0	Granulocytes	Strap	Down	adjust Pvalue < 0.01
0	-0.303034	0.141	0.654	0	Granulocytes	Derl1	Down	adjust Pvalue < 0.01
0	-0.303527	0.103	0.54	0	Granulocytes	Smdt1	Down	adjust Pvalue < 0.01
0	-0.303696	0.007	0.275	0	Granulocytes	Clpb	Down	adjust Pvalue < 0.01
0	-0.303731	0.354	0.816	0	Granulocytes	Psma3	Down	adjust Pvalue < 0.01
0	-0.303831	0.047	0.444	0	Granulocytes	Ufsp2	Down	adjust Pvalue < 0.01
0	-0.303854	0.012	0.281	0	Granulocytes	Nudt19	Down	adjust Pvalue < 0.01
0	-0.303912	0.01	0.303	0	Granulocytes	Poldip2	Down	adjust Pvalue < 0.01
0	-0.303962	0.059	0.422	0	Granulocytes	Ppp2r2a	Down	adjust Pvalue < 0.01
0	-0.304058	0.01	0.251	0	Granulocytes	LOC108348287	Down	adjust Pvalue < 0.01
0	-0.304306	0.045	0.432	0	Granulocytes	Elp5	Down	adjust Pvalue < 0.01
0	-0.304931	0.015	0.256	0	Granulocytes	Ier5l	Down	adjust Pvalue < 0.01
0	-0.30503	0.008	0.285	0	Granulocytes	Alg3	Down	adjust Pvalue < 0.01
0	-0.305224	0.019	0.3	0	Granulocytes	Ankrd40	Down	adjust Pvalue < 0.01
0	-0.305276	0.066	0.473	0	Granulocytes	RGD1308134	Down	adjust Pvalue < 0.01
0	-0.305289	0.061	0.44	0	Granulocytes	Actr1a	Down	adjust Pvalue < 0.01
0	-0.305294	0.053	0.384	0	Granulocytes	Cfap36	Down	adjust Pvalue < 0.01
0	-0.305433	0.024	0.344	0	Granulocytes	Pop4	Down	adjust Pvalue < 0.01
0	-0.305946	0.027	0.373	0	Granulocytes	Mettl5	Down	adjust Pvalue < 0.01
0	-0.306063	0.013	0.294	0	Granulocytes	Med27	Down	adjust Pvalue < 0.01
0	-0.306193	0.014	0.306	0	Granulocytes	Thoc3	Down	adjust Pvalue < 0.01
0	-0.306218	0.006	0.271	0	Granulocytes	Ptdss2	Down	adjust Pvalue < 0.01
0	-0.306272	0.022	0.32	0	Granulocytes	Hspa14	Down	adjust Pvalue < 0.01
0	-0.306278	0.007	0.254	0	Granulocytes	Zfp385a	Down	adjust Pvalue < 0.01
0	-0.306473	0.044	0.394	0	Granulocytes	Ddx27	Down	adjust Pvalue < 0.01
0	-0.306986	0.01	0.283	0	Granulocytes	Thyn1	Down	adjust Pvalue < 0.01
0	-0.307235	0.029	0.361	0	Granulocytes	Dap3	Down	adjust Pvalue < 0.01
0	-0.307253	0.017	0.313	0	Granulocytes	Urm1	Down	adjust Pvalue < 0.01
0	-0.307307	0.025	0.338	0	Granulocytes	Hars	Down	adjust Pvalue < 0.01
0	-0.307698	0.037	0.325	0	Granulocytes	Spsb1	Down	adjust Pvalue < 0.01
0	-0.308505	0.021	0.359	0	Granulocytes	Tmem199	Down	adjust Pvalue < 0.01
0	-0.308637	0.05	0.347	0	Granulocytes	Bag3	Down	adjust Pvalue < 0.01
0	-0.309203	0.344	0.84	0	Granulocytes	Lamtor2	Down	adjust Pvalue < 0.01
0	-0.309696	0.009	0.278	0	Granulocytes	Ppa2	Down	adjust Pvalue < 0.01
0	-0.309729	0.021	0.336	0	Granulocytes	Memo1	Down	adjust Pvalue < 0.01
0	-0.310169	0.029	0.365	0	Granulocytes	Fbxl6	Down	adjust Pvalue < 0.01
0	-0.310492	0.056	0.377	0	Granulocytes	B3gnt2	Down	adjust Pvalue < 0.01
0	-0.310558	0.013	0.305	0	Granulocytes	Mrpl46	Down	adjust Pvalue < 0.01
0	-0.310573	0.005	0.267	0	Granulocytes	Bckdhb	Down	adjust Pvalue < 0.01
0	-0.311066	0.451	0.858	0	Granulocytes	Calm1	Down	adjust Pvalue < 0.01
0	-0.311115	0.05	0.404	0	Granulocytes	Ap3b1	Down	adjust Pvalue < 0.01
0	-0.311142	0.062	0.489	0	Granulocytes	RGD1560212	Down	adjust Pvalue < 0.01
0	-0.311396	0.261	0.793	0	Granulocytes	Vbp1	Down	adjust Pvalue < 0.01
0	-0.311827	0.008	0.266	0	Granulocytes	Gpat4	Down	adjust Pvalue < 0.01
0	-0.311899	0.032	0.363	0	Granulocytes	Plod3	Down	adjust Pvalue < 0.01
0	-0.312019	0.027	0.266	0	Granulocytes	Ugdh	Down	adjust Pvalue < 0.01
0	-0.312185	0.072	0.487	0	Granulocytes	Pmpcb	Down	adjust Pvalue < 0.01
0	-0.312203	0.023	0.346	0	Granulocytes	Nsun2	Down	adjust Pvalue < 0.01
0	-0.312317	0.109	0.504	0	Granulocytes	Csnk2a1	Down	adjust Pvalue < 0.01
0	-0.312605	0.062	0.427	0	Granulocytes	Ccar1	Down	adjust Pvalue < 0.01
0	-0.312694	0.067	0.487	0	Granulocytes	Exosc4	Down	adjust Pvalue < 0.01
0	-0.312864	0.29	0.79	0	Granulocytes	Tmem50a	Down	adjust Pvalue < 0.01
0	-0.313059	0.017	0.329	0	Granulocytes	Psmg2	Down	adjust Pvalue < 0.01
0	-0.313061	0.021	0.338	0	Granulocytes	Tusc2	Down	adjust Pvalue < 0.01
0	-0.313134	0.036	0.368	0	Granulocytes	Supt16h	Down	adjust Pvalue < 0.01
0	-0.313136	0.066	0.48	0	Granulocytes	Ubxn6	Down	adjust Pvalue < 0.01
0	-0.313313	0.037	0.387	0	Granulocytes	Ebp	Down	adjust Pvalue < 0.01
0	-0.313702	0.011	0.292	0	Granulocytes	Mrps9	Down	adjust Pvalue < 0.01
0	-0.313819	0.046	0.421	0	Granulocytes	Tmem259	Down	adjust Pvalue < 0.01
0	-0.313825	0.027	0.365	0	Granulocytes	Slc35a4	Down	adjust Pvalue < 0.01
0	-0.313848	0.03	0.37	0	Granulocytes	AABR07043748.1	Down	adjust Pvalue < 0.01
0	-0.313933	0.015	0.255	0	Granulocytes	AABR07053166.1	Down	adjust Pvalue < 0.01
0	-0.314433	0.013	0.284	0	Granulocytes	Acy1	Down	adjust Pvalue < 0.01
0	-0.314621	0.019	0.35	0	Granulocytes	Tmem126b	Down	adjust Pvalue < 0.01
0	-0.314687	0.072	0.515	0	Granulocytes	Sdha	Down	adjust Pvalue < 0.01
0	-0.314874	0.011	0.284	0	Granulocytes	Timm9	Down	adjust Pvalue < 0.01
0	-0.314925	0.045	0.421	0	Granulocytes	Phc2	Down	adjust Pvalue < 0.01
0	-0.315203	0.007	0.28	0	Granulocytes	Hyi	Down	adjust Pvalue < 0.01
0	-0.315256	0.118	0.551	0	Granulocytes	Atrx.1	Down	adjust Pvalue < 0.01
0	-0.315357	0.008	0.282	0	Granulocytes	Pus1	Down	adjust Pvalue < 0.01
0	-0.315437	0.01	0.265	0	Granulocytes	Tmed1	Down	adjust Pvalue < 0.01
0	-0.315591	0.048	0.451	0	Granulocytes	Mrps18c	Down	adjust Pvalue < 0.01
0	-0.315822	0.016	0.29	0	Granulocytes	Dnm1l	Down	adjust Pvalue < 0.01
0	-0.316017	0.011	0.281	0	Granulocytes	Timm8a1	Down	adjust Pvalue < 0.01
0	-0.316262	0.016	0.314	0	Granulocytes	Rex1bd	Down	adjust Pvalue < 0.01
0	-0.316276	0.026	0.337	0	Granulocytes	Aars	Down	adjust Pvalue < 0.01
0	-0.31628	0.04	0.394	0	Granulocytes	Cdkn2aipnl	Down	adjust Pvalue < 0.01
0	-0.316603	0.006	0.263	0	Granulocytes	Rrp15	Down	adjust Pvalue < 0.01
0	-0.316665	0.037	0.4	0	Granulocytes	Cdc123	Down	adjust Pvalue < 0.01
0	-0.3168	0.053	0.464	0	Granulocytes	Parl	Down	adjust Pvalue < 0.01
0	-0.317086	0.027	0.362	0	Granulocytes	Pdcl3	Down	adjust Pvalue < 0.01
0	-0.317378	0.101	0.565	0	Granulocytes	Actr10	Down	adjust Pvalue < 0.01
0	-0.317462	0.205	0.769	0	Granulocytes	Trmt112	Down	adjust Pvalue < 0.01
0	-0.31752	0.013	0.308	0	Granulocytes	Rwdd4	Down	adjust Pvalue < 0.01
0	-0.317681	0.054	0.393	0	Granulocytes	Gabarapl1	Down	adjust Pvalue < 0.01
0	-0.31773	0.055	0.414	0	Granulocytes	Ppil1	Down	adjust Pvalue < 0.01
0	-0.318096	0.138	0.551	0	Granulocytes	Atxn7l3b	Down	adjust Pvalue < 0.01
0	-0.318239	0.032	0.377	0	Granulocytes	Bccip	Down	adjust Pvalue < 0.01
0	-0.318244	0.024	0.35	0	Granulocytes	Preb	Down	adjust Pvalue < 0.01
0	-0.318494	0.233	0.755	0	Granulocytes	Tomm22	Down	adjust Pvalue < 0.01
0	-0.31858	0.092	0.536	0	Granulocytes	Ddx41	Down	adjust Pvalue < 0.01
0	-0.318858	0.07	0.406	0	Granulocytes	AABR07035218.1	Down	adjust Pvalue < 0.01
0	-0.319011	0.01	0.273	0	Granulocytes	Mfsd10	Down	adjust Pvalue < 0.01
0	-0.319218	0.007	0.263	0	Granulocytes	Rcl1	Down	adjust Pvalue < 0.01
0	-0.319285	0.009	0.264	0	Granulocytes	Nmral1	Down	adjust Pvalue < 0.01
0	-0.31952	0.028	0.366	0	Granulocytes	Tor2a	Down	adjust Pvalue < 0.01
0	-0.319895	0.009	0.302	0	Granulocytes	Synj2bp	Down	adjust Pvalue < 0.01
0	-0.320586	0.062	0.471	0	Granulocytes	Emc3	Down	adjust Pvalue < 0.01
0	-0.320663	0.076	0.521	0	Granulocytes	Ormdl2	Down	adjust Pvalue < 0.01
0	-0.320686	0.052	0.471	0	Granulocytes	Nfu1	Down	adjust Pvalue < 0.01
0	-0.320876	0.014	0.315	0	Granulocytes	Eif2b1	Down	adjust Pvalue < 0.01
0	-0.321449	0.049	0.45	0	Granulocytes	Mcrs1	Down	adjust Pvalue < 0.01
0	-0.321455	0.02	0.349	0	Granulocytes	AABR07021823.1	Down	adjust Pvalue < 0.01
0	-0.321899	0.031	0.34	0	Granulocytes	Taok3	Down	adjust Pvalue < 0.01
0	-0.322088	0.132	0.629	0	Granulocytes	Spg21	Down	adjust Pvalue < 0.01
0	-0.322149	0.048	0.422	0	Granulocytes	Cul1	Down	adjust Pvalue < 0.01
0	-0.322181	0.014	0.306	0	Granulocytes	Vac14	Down	adjust Pvalue < 0.01
0	-0.322258	0.007	0.262	0	Granulocytes	RGD1309540	Down	adjust Pvalue < 0.01
0	-0.322303	0.18	0.684	0	Granulocytes	Sfr1	Down	adjust Pvalue < 0.01
0	-0.322719	0.092	0.547	0	Granulocytes	Bzw1	Down	adjust Pvalue < 0.01
0	-0.323441	0.022	0.304	0	Granulocytes	Pak1ip1	Down	adjust Pvalue < 0.01
0	-0.323548	0.064	0.443	0	Granulocytes	Tpgs1	Down	adjust Pvalue < 0.01
0	-0.323629	0.01	0.256	0	Granulocytes	Dag1	Down	adjust Pvalue < 0.01
0	-0.323639	0.043	0.408	0	Granulocytes	Pip4p1	Down	adjust Pvalue < 0.01
0	-0.32369	0.065	0.46	0	Granulocytes	Aip	Down	adjust Pvalue < 0.01
0	-0.324147	0.012	0.285	0	Granulocytes	Pdcd11	Down	adjust Pvalue < 0.01
0	-0.324147	0.012	0.307	0	Granulocytes	Ift27	Down	adjust Pvalue < 0.01
0	-0.324309	0.007	0.29	0	Granulocytes	Gfer	Down	adjust Pvalue < 0.01
0	-0.324332	0.056	0.407	0	Granulocytes	Srsf1	Down	adjust Pvalue < 0.01
0	-0.324702	0.018	0.332	0	Granulocytes	Gorasp2	Down	adjust Pvalue < 0.01
0	-0.325019	0.301	0.762	0	Granulocytes	Aprt	Down	adjust Pvalue < 0.01
0	-0.325335	0.021	0.361	0	Granulocytes	Dhrs7b	Down	adjust Pvalue < 0.01
0	-0.325521	0.008	0.259	0	Granulocytes	AABR07071905.1	Down	adjust Pvalue < 0.01
0	-0.325854	0.009	0.311	0	Granulocytes	Bnip1	Down	adjust Pvalue < 0.01
0	-0.325994	0.019	0.295	0	Granulocytes	Matk	Down	adjust Pvalue < 0.01
0	-0.326863	0.012	0.313	0	Granulocytes	Nol11	Down	adjust Pvalue < 0.01
0	-0.32696	0.033	0.318	0	Granulocytes	Cfap20	Down	adjust Pvalue < 0.01
0	-0.327462	0.014	0.314	0	Granulocytes	Lyrm2	Down	adjust Pvalue < 0.01
0	-0.327591	0.01	0.28	0	Granulocytes	Dhrs4	Down	adjust Pvalue < 0.01
0	-0.327734	0.003	0.265	0	Granulocytes	Decr2	Down	adjust Pvalue < 0.01
0	-0.328321	0.061	0.471	0	Granulocytes	Itpa	Down	adjust Pvalue < 0.01
0	-0.328347	0.03	0.369	0	Granulocytes	Mgat2	Down	adjust Pvalue < 0.01
0	-0.32884	0.009	0.299	0	Granulocytes	Mrpl38	Down	adjust Pvalue < 0.01
0	-0.329031	0.014	0.298	0	Granulocytes	Ccdc167	Down	adjust Pvalue < 0.01
0	-0.329177	0.034	0.387	0	Granulocytes	Slc35b2	Down	adjust Pvalue < 0.01
0	-0.329592	0.024	0.348	0	Granulocytes	Eftud2	Down	adjust Pvalue < 0.01
0	-0.329711	0.029	0.326	0	Granulocytes	Klhl5	Down	adjust Pvalue < 0.01
0	-0.330133	0.009	0.278	0	Granulocytes	Slc35f6	Down	adjust Pvalue < 0.01
0	-0.330364	0.027	0.352	0	Granulocytes	Tars	Down	adjust Pvalue < 0.01
0	-0.330427	0.039	0.377	0	Granulocytes	LOC100362333	Down	adjust Pvalue < 0.01
0	-0.330463	0.084	0.525	0	Granulocytes	Siva1	Down	adjust Pvalue < 0.01
0	-0.330702	0.018	0.339	0	Granulocytes	Clpp	Down	adjust Pvalue < 0.01
0	-0.330815	0.077	0.527	0	Granulocytes	Txndc9	Down	adjust Pvalue < 0.01
0	-0.331121	0.017	0.314	0	Granulocytes	Zfp637	Down	adjust Pvalue < 0.01
0	-0.331564	0.006	0.266	0	Granulocytes	Camk2d	Down	adjust Pvalue < 0.01
0	-0.332042	0.011	0.322	0	Granulocytes	Mri1	Down	adjust Pvalue < 0.01
0	-0.332116	0.066	0.424	0	Granulocytes	Hnrnph1	Down	adjust Pvalue < 0.01
0	-0.3328	0.03	0.353	0	Granulocytes	Naa50	Down	adjust Pvalue < 0.01
0	-0.332914	0.021	0.339	0	Granulocytes	Ascc1	Down	adjust Pvalue < 0.01
0	-0.333342	0.033	0.385	0	Granulocytes	Ilf2	Down	adjust Pvalue < 0.01
0	-0.334032	0.062	0.454	0	Granulocytes	Dync1h1	Down	adjust Pvalue < 0.01
0	-0.334406	0.042	0.374	0	Granulocytes	Zmynd11	Down	adjust Pvalue < 0.01
0	-0.334654	0.021	0.315	0	Granulocytes	Rfc3	Down	adjust Pvalue < 0.01
0	-0.334706	0.004	0.265	0	Granulocytes	Paqr4	Down	adjust Pvalue < 0.01
0	-0.334716	0.406	0.837	0	Granulocytes	Jpt1	Down	adjust Pvalue < 0.01
0	-0.334759	0.088	0.566	0	Granulocytes	Ctdnep1	Down	adjust Pvalue < 0.01
0	-0.335006	0.03	0.37	0	Granulocytes	Cpsf2	Down	adjust Pvalue < 0.01
0	-0.335113	0.008	0.298	0	Granulocytes	Nthl1	Down	adjust Pvalue < 0.01
0	-0.335122	0.01	0.281	0	Granulocytes	Alad	Down	adjust Pvalue < 0.01
0	-0.335272	0.02	0.368	0	Granulocytes	Washc1	Down	adjust Pvalue < 0.01
0	-0.33555	0.127	0.613	0	Granulocytes	Vps36	Down	adjust Pvalue < 0.01
0	-0.335585	0.014	0.264	0	Granulocytes	Sat2	Down	adjust Pvalue < 0.01
0	-0.335971	0.04	0.433	0	Granulocytes	RGD735065	Down	adjust Pvalue < 0.01
0	-0.336327	0.115	0.61	0	Granulocytes	Tsg101	Down	adjust Pvalue < 0.01
0	-0.336438	0.094	0.473	0	Granulocytes	Rps6ka1	Down	adjust Pvalue < 0.01
0	-0.336699	0.056	0.439	0	Granulocytes	Lactb	Down	adjust Pvalue < 0.01
0	-0.33743	0.039	0.415	0	Granulocytes	Nelfe	Down	adjust Pvalue < 0.01
0	-0.337754	0.013	0.325	0	Granulocytes	Htatip2	Down	adjust Pvalue < 0.01
0	-0.337982	0.049	0.44	0	Granulocytes	Nus1	Down	adjust Pvalue < 0.01
0	-0.338025	0.041	0.374	0	Granulocytes	Chordc1	Down	adjust Pvalue < 0.01
0	-0.338114	0.017	0.325	0	Granulocytes	Tmem42	Down	adjust Pvalue < 0.01
0	-0.338128	0.029	0.37	0	Granulocytes	Ipo7	Down	adjust Pvalue < 0.01
0	-0.338522	0.08	0.544	0	Granulocytes	Fam89b	Down	adjust Pvalue < 0.01
0	-0.33874	0.025	0.357	0	Granulocytes	Dlst	Down	adjust Pvalue < 0.01
0	-0.338962	0.135	0.66	0	Granulocytes	LOC108348098	Down	adjust Pvalue < 0.01
0	-0.339229	0.051	0.428	0	Granulocytes	Agtrap	Down	adjust Pvalue < 0.01
0	-0.339412	0.027	0.364	0	Granulocytes	Ganab	Down	adjust Pvalue < 0.01
0	-0.339865	0.052	0.426	0	Granulocytes	Kdelr2	Down	adjust Pvalue < 0.01
0	-0.340364	0.168	0.6	0	Granulocytes	Ech1	Down	adjust Pvalue < 0.01
0	-0.340798	0.026	0.324	0	Granulocytes	AABR07017046.1	Down	adjust Pvalue < 0.01
0	-0.340925	0.036	0.337	0	Granulocytes	Nrros	Down	adjust Pvalue < 0.01
0	-0.3411	0.006	0.275	0	Granulocytes	Farsb	Down	adjust Pvalue < 0.01
0	-0.341769	0.15	0.634	0	Granulocytes	Srsf11	Down	adjust Pvalue < 0.01
0	-0.341953	0.008	0.264	0	Granulocytes	Pqlc2	Down	adjust Pvalue < 0.01
0	-0.342628	0.082	0.596	0	Granulocytes	LOC108348111	Down	adjust Pvalue < 0.01
0	-0.343255	0.025	0.336	0	Granulocytes	Rfc4	Down	adjust Pvalue < 0.01
0	-0.343431	0.107	0.588	0	Granulocytes	Napa	Down	adjust Pvalue < 0.01
0	-0.34351	0.014	0.333	0	Granulocytes	AABR07018321.1	Down	adjust Pvalue < 0.01
0	-0.343678	0.09	0.465	0	Granulocytes	Lmo2	Down	adjust Pvalue < 0.01
0	-0.343744	0.13	0.641	0	Granulocytes	Pnkd	Down	adjust Pvalue < 0.01
0	-0.34381	0.022	0.305	0	Granulocytes	Adk	Down	adjust Pvalue < 0.01
0	-0.343988	0.015	0.323	0	Granulocytes	Fxn	Down	adjust Pvalue < 0.01
0	-0.344188	0.041	0.359	0	Granulocytes	Npc1	Down	adjust Pvalue < 0.01
0	-0.344423	0.01	0.291	0	Granulocytes	Ipo5	Down	adjust Pvalue < 0.01
0	-0.344439	0.127	0.626	0	Granulocytes	Higd2a	Down	adjust Pvalue < 0.01
0	-0.344508	0.005	0.287	0	Granulocytes	Isoc2b	Down	adjust Pvalue < 0.01
0	-0.345034	0.063	0.371	0	Granulocytes	Cebpa	Down	adjust Pvalue < 0.01
0	-0.34507	0.274	0.646	0	Granulocytes	Cd48	Down	adjust Pvalue < 0.01
0	-0.345534	0.076	0.456	0	Granulocytes	Pink1	Down	adjust Pvalue < 0.01
0	-0.345788	0.102	0.541	0	Granulocytes	Ddx46	Down	adjust Pvalue < 0.01
0	-0.345943	0.025	0.357	0	Granulocytes	Mphosph6	Down	adjust Pvalue < 0.01
0	-0.345957	0.013	0.316	0	Granulocytes	Mad2l2	Down	adjust Pvalue < 0.01
0	-0.345975	0.006	0.289	0	Granulocytes	Ubfd1	Down	adjust Pvalue < 0.01
0	-0.346049	0.11	0.597	0	Granulocytes	Aplp2	Down	adjust Pvalue < 0.01
0	-0.346636	0.037	0.407	0	Granulocytes	Rtca	Down	adjust Pvalue < 0.01
0	-0.346678	0.018	0.338	0	Granulocytes	Afg3l1	Down	adjust Pvalue < 0.01
0	-0.347182	0.016	0.32	0	Granulocytes	Cand1	Down	adjust Pvalue < 0.01
0	-0.348366	0.028	0.35	0	Granulocytes	Gba	Down	adjust Pvalue < 0.01
0	-0.348431	0.16	0.678	0	Granulocytes	Polr1d	Down	adjust Pvalue < 0.01
0	-0.34854	0.019	0.332	0	Granulocytes	Cyb5b	Down	adjust Pvalue < 0.01
0	-0.348641	0.071	0.475	0	Granulocytes	Rbpj	Down	adjust Pvalue < 0.01
0	-0.348915	0.093	0.526	0	Granulocytes	Brd7	Down	adjust Pvalue < 0.01
0	-0.349017	0.017	0.284	0	Granulocytes	Slc25a1	Down	adjust Pvalue < 0.01
0	-0.349037	0.04	0.404	0	Granulocytes	Fam174a	Down	adjust Pvalue < 0.01
0	-0.349145	0.012	0.306	0	Granulocytes	Bpnt1	Down	adjust Pvalue < 0.01
0	-0.349529	0.009	0.257	0	Granulocytes	Ctps1	Down	adjust Pvalue < 0.01
0	-0.349599	0.043	0.425	0	Granulocytes	Crcp	Down	adjust Pvalue < 0.01
0	-0.349634	0.009	0.297	0	Granulocytes	Nnt	Down	adjust Pvalue < 0.01
0	-0.349701	0.016	0.316	0	Granulocytes	Ptdss1	Down	adjust Pvalue < 0.01
0	-0.349755	0.056	0.475	0	Granulocytes	Nudt3	Down	adjust Pvalue < 0.01
0	-0.349805	0.05	0.387	0	Granulocytes	RGD1308706	Down	adjust Pvalue < 0.01
0	-0.350014	0.018	0.336	0	Granulocytes	Eif2a	Down	adjust Pvalue < 0.01
0	-0.350137	0.01	0.293	0	Granulocytes	Fundc1	Down	adjust Pvalue < 0.01
0	-0.350198	0.015	0.281	0	Granulocytes	Cpox	Down	adjust Pvalue < 0.01
0	-0.350477	0.02	0.324	0	Granulocytes	RGD1563365	Down	adjust Pvalue < 0.01
0	-0.350597	0.013	0.289	0	Granulocytes	Gar1	Down	adjust Pvalue < 0.01
0	-0.350839	0.019	0.354	0	Granulocytes	Lonp1	Down	adjust Pvalue < 0.01
0	-0.351294	0.013	0.322	0	Granulocytes	Hibadh	Down	adjust Pvalue < 0.01
0	-0.351542	0.065	0.479	0	Granulocytes	Acot9	Down	adjust Pvalue < 0.01
0	-0.351544	0.003	0.251	0	Granulocytes	Sept10	Down	adjust Pvalue < 0.01
0	-0.352368	0.01	0.274	0	Granulocytes	Dnmt1	Down	adjust Pvalue < 0.01
0	-0.353264	0.041	0.393	0	Granulocytes	Eea1	Down	adjust Pvalue < 0.01
0	-0.353353	0.07	0.538	0	Granulocytes	Adprh	Down	adjust Pvalue < 0.01
0	-0.353494	0.034	0.381	0	Granulocytes	Trappc6a	Down	adjust Pvalue < 0.01
0	-0.353904	0.035	0.436	0	Granulocytes	Ssbp1	Down	adjust Pvalue < 0.01
0	-0.354056	0.141	0.646	0	Granulocytes	Ppig	Down	adjust Pvalue < 0.01
0	-0.354463	0.024	0.346	0	Granulocytes	Erg28	Down	adjust Pvalue < 0.01
0	-0.354649	0.006	0.301	0	Granulocytes	Osgep	Down	adjust Pvalue < 0.01
0	-0.354867	0.032	0.383	0	Granulocytes	Hdac2	Down	adjust Pvalue < 0.01
0	-0.35578	0.033	0.358	0	Granulocytes	Slc25a17	Down	adjust Pvalue < 0.01
0	-0.355834	0.014	0.299	0	Granulocytes	Fez2	Down	adjust Pvalue < 0.01
0	-0.355884	0.041	0.444	0	Granulocytes	Wdr61	Down	adjust Pvalue < 0.01
0	-0.356635	0.267	0.717	0	Granulocytes	Dynlt1	Down	adjust Pvalue < 0.01
0	-0.356817	0.02	0.29	0	Granulocytes	Smarcd1	Down	adjust Pvalue < 0.01
0	-0.357172	0.156	0.629	0	Granulocytes	Shisa5	Down	adjust Pvalue < 0.01
0	-0.357325	0.026	0.3	0	Granulocytes	Rrm1	Down	adjust Pvalue < 0.01
0	-0.35764	0.066	0.42	0	Granulocytes	Blvra	Down	adjust Pvalue < 0.01
0	-0.35772	0.008	0.305	0	Granulocytes	Eri3	Down	adjust Pvalue < 0.01
0	-0.357893	0.059	0.481	0	Granulocytes	Commd8	Down	adjust Pvalue < 0.01
0	-0.357941	0.047	0.454	0	Granulocytes	Sf3a3	Down	adjust Pvalue < 0.01
0	-0.359202	0.016	0.34	0	Granulocytes	G6pc3	Down	adjust Pvalue < 0.01
0	-0.359488	0.104	0.54	0	Granulocytes	Nucb1	Down	adjust Pvalue < 0.01
0	-0.359807	0.117	0.576	0	Granulocytes	Nop53	Down	adjust Pvalue < 0.01
0	-0.359997	0.106	0.616	0	Granulocytes	Pam16	Down	adjust Pvalue < 0.01
0	-0.360083	0.062	0.417	0	Granulocytes	Icam1	Down	adjust Pvalue < 0.01
0	-0.360151	0.007	0.264	0	Granulocytes	Dhfr	Down	adjust Pvalue < 0.01
0	-0.360359	0.101	0.601	0	Granulocytes	Mcrip1	Down	adjust Pvalue < 0.01
0	-0.360485	0.073	0.524	0	Granulocytes	Med28	Down	adjust Pvalue < 0.01
0	-0.360977	0.008	0.317	0	Granulocytes	Galk2	Down	adjust Pvalue < 0.01
0	-0.361121	0.009	0.321	0	Granulocytes	Prkra	Down	adjust Pvalue < 0.01
0	-0.361209	0.079	0.552	0	Granulocytes	Bcas2	Down	adjust Pvalue < 0.01
0	-0.361554	0.026	0.368	0	Granulocytes	Agpat1	Down	adjust Pvalue < 0.01
0	-0.361746	0.059	0.465	0	Granulocytes	Ncln	Down	adjust Pvalue < 0.01
0	-0.361808	0.025	0.371	0	Granulocytes	Rps6ka4	Down	adjust Pvalue < 0.01
0	-0.361866	0.087	0.432	0	Granulocytes	Atp13a2	Down	adjust Pvalue < 0.01
0	-0.361915	0.094	0.469	0	Granulocytes	Sephs2	Down	adjust Pvalue < 0.01
0	-0.361945	0.018	0.358	0	Granulocytes	Ppil3	Down	adjust Pvalue < 0.01
0	-0.362646	0.03	0.407	0	Granulocytes	Pdhb	Down	adjust Pvalue < 0.01
0	-0.363559	0.063	0.341	0	Granulocytes	Lmbrd1	Down	adjust Pvalue < 0.01
0	-0.36359	0.012	0.34	0	Granulocytes	Thoc6	Down	adjust Pvalue < 0.01
0	-0.363627	0.06	0.368	0	Granulocytes	Pdgfa	Down	adjust Pvalue < 0.01
0	-0.363643	0.174	0.686	0	Granulocytes	Cdk2ap2	Down	adjust Pvalue < 0.01
0	-0.363706	0.044	0.469	0	Granulocytes	Commd2	Down	adjust Pvalue < 0.01
0	-0.36384	0.014	0.327	0	Granulocytes	Abce1	Down	adjust Pvalue < 0.01
0	-0.363987	0.017	0.369	0	Granulocytes	Timm50	Down	adjust Pvalue < 0.01
0	-0.365344	0.004	0.262	0	Granulocytes	Haus4	Down	adjust Pvalue < 0.01
0	-0.365705	0.011	0.273	0	Granulocytes	Kifap3	Down	adjust Pvalue < 0.01
0	-0.365943	0.013	0.303	0	Granulocytes	Hyou1	Down	adjust Pvalue < 0.01
0	-0.36597	0.039	0.322	0	Granulocytes	Snx15	Down	adjust Pvalue < 0.01
0	-0.366573	0.06	0.486	0	Granulocytes	Rab9a	Down	adjust Pvalue < 0.01
0	-0.366996	0.012	0.315	0	Granulocytes	Oxct1	Down	adjust Pvalue < 0.01
0	-0.367013	0.02	0.342	0	Granulocytes	Nln	Down	adjust Pvalue < 0.01
0	-0.367696	0.011	0.274	0	Granulocytes	Pgpep1	Down	adjust Pvalue < 0.01
0	-0.368382	0.017	0.343	0	Granulocytes	Mcee	Down	adjust Pvalue < 0.01
0	-0.368465	0.009	0.287	0	Granulocytes	Gkap1	Down	adjust Pvalue < 0.01
0	-0.368726	0.048	0.436	0	Granulocytes	Lyar	Down	adjust Pvalue < 0.01
0	-0.368764	0.009	0.301	0	Granulocytes	Ift74	Down	adjust Pvalue < 0.01
0	-0.36879	0.029	0.276	0	Granulocytes	Mettl7a	Down	adjust Pvalue < 0.01
0	-0.369049	0.02	0.345	0	Granulocytes	Uxs1	Down	adjust Pvalue < 0.01
0	-0.36938	0.012	0.331	0	Granulocytes	Cfap298	Down	adjust Pvalue < 0.01
0	-0.369457	0.083	0.569	0	Granulocytes	Tmem248	Down	adjust Pvalue < 0.01
0	-0.369585	0.009	0.258	0	Granulocytes	Mpp6	Down	adjust Pvalue < 0.01
0	-0.369755	0.019	0.369	0	Granulocytes	Ppie	Down	adjust Pvalue < 0.01
0	-0.369994	0.009	0.315	0	Granulocytes	Pno1	Down	adjust Pvalue < 0.01
0	-0.370155	0.098	0.544	0	Granulocytes	Rad23b	Down	adjust Pvalue < 0.01
0	-0.370194	0.007	0.286	0	Granulocytes	Them6	Down	adjust Pvalue < 0.01
0	-0.370364	0.006	0.296	0	Granulocytes	Pycr3	Down	adjust Pvalue < 0.01
0	-0.370472	0.04	0.443	0	Granulocytes	Ndufa10l1.1	Down	adjust Pvalue < 0.01
0	-0.370799	0.085	0.441	0	Granulocytes	Tbxas1	Down	adjust Pvalue < 0.01
0	-0.370924	0.018	0.356	0	Granulocytes	Ddx54	Down	adjust Pvalue < 0.01
0	-0.370959	0.012	0.319	0	Granulocytes	Suclg2	Down	adjust Pvalue < 0.01
0	-0.371095	0.077	0.503	0	Granulocytes	Atp5md	Down	adjust Pvalue < 0.01
0	-0.371095	0.077	0.526	0	Granulocytes	Cyth2	Down	adjust Pvalue < 0.01
0	-0.37123	0.013	0.328	0	Granulocytes	Tfam	Down	adjust Pvalue < 0.01
0	-0.372	0.039	0.431	0	Granulocytes	Mocs2	Down	adjust Pvalue < 0.01
0	-0.372235	0.136	0.678	0	Granulocytes	Fam162a	Down	adjust Pvalue < 0.01
0	-0.372289	0.817	0.754	0	Granulocytes	Tf	Down	adjust Pvalue < 0.01
0	-0.372313	0.007	0.284	0	Granulocytes	Vars	Down	adjust Pvalue < 0.01
0	-0.37304	0.005	0.25	0	Granulocytes	Maged2	Down	adjust Pvalue < 0.01
0	-0.37318	0.152	0.671	0	Granulocytes	Psmc2	Down	adjust Pvalue < 0.01
0	-0.373299	0.014	0.26	0	Granulocytes	Abcd3	Down	adjust Pvalue < 0.01
0	-0.373511	0.097	0.54	0	Granulocytes	Cox19	Down	adjust Pvalue < 0.01
0	-0.373768	0.011	0.338	0	Granulocytes	Ccdc22	Down	adjust Pvalue < 0.01
0	-0.373943	0.043	0.46	0	Granulocytes	Psmg1	Down	adjust Pvalue < 0.01
0	-0.37415	0.009	0.264	0	Granulocytes	Cd2ap	Down	adjust Pvalue < 0.01
0	-0.374267	0.017	0.334	0	Granulocytes	Lrrc42	Down	adjust Pvalue < 0.01
0	-0.374732	0.28	0.799	0	Granulocytes	Zfp706	Down	adjust Pvalue < 0.01
0	-0.375129	0.013	0.319	0	Granulocytes	Rad50	Down	adjust Pvalue < 0.01
0	-0.375262	0.013	0.358	0	Granulocytes	Coa4	Down	adjust Pvalue < 0.01
0	-0.37529	0.125	0.688	0	Granulocytes	Mrps24	Down	adjust Pvalue < 0.01
0	-0.375461	0.035	0.407	0	Granulocytes	Igsf8	Down	adjust Pvalue < 0.01
0	-0.375523	0.004	0.289	0	Granulocytes	Cmtm3	Down	adjust Pvalue < 0.01
0	-0.375762	0.122	0.645	0	Granulocytes	Ociad1	Down	adjust Pvalue < 0.01
0	-0.376048	0.121	0.613	0	Granulocytes	Elavl1	Down	adjust Pvalue < 0.01
0	-0.376098	0.011	0.321	0	Granulocytes	Gmppa	Down	adjust Pvalue < 0.01
0	-0.376758	0.027	0.372	0	Granulocytes	Dram2	Down	adjust Pvalue < 0.01
0	-0.376842	0.014	0.333	0	Granulocytes	Polr3d	Down	adjust Pvalue < 0.01
0	-0.376963	0.095	0.582	0	Granulocytes	Dnpep	Down	adjust Pvalue < 0.01
0	-0.377201	0.059	0.45	0	Granulocytes	Rbm26	Down	adjust Pvalue < 0.01
0	-0.377539	0.064	0.474	0	Granulocytes	Ppp2r1a	Down	adjust Pvalue < 0.01
0	-0.378037	0.013	0.291	0	Granulocytes	Hirip3	Down	adjust Pvalue < 0.01
0	-0.378212	0.026	0.403	0	Granulocytes	Rtcb	Down	adjust Pvalue < 0.01
0	-0.378276	0.022	0.395	0	Granulocytes	Adprhl2	Down	adjust Pvalue < 0.01
0	-0.378512	0.007	0.285	0	Granulocytes	Prim1	Down	adjust Pvalue < 0.01
0	-0.378724	0.027	0.362	0	Granulocytes	Hat1	Down	adjust Pvalue < 0.01
0	-0.378769	0.036	0.421	0	Granulocytes	Nxt1	Down	adjust Pvalue < 0.01
0	-0.378967	0.033	0.305	0	Granulocytes	Dhrs3	Down	adjust Pvalue < 0.01
0	-0.379126	0.231	0.737	0	Granulocytes	LOC689574	Down	adjust Pvalue < 0.01
0	-0.379234	0.155	0.65	0	Granulocytes	Hspa4	Down	adjust Pvalue < 0.01
0	-0.379262	0.057	0.45	0	Granulocytes	Caprin1	Down	adjust Pvalue < 0.01
0	-0.379301	0.011	0.308	0	Granulocytes	Yae1	Down	adjust Pvalue < 0.01
0	-0.379341	0.028	0.413	0	Granulocytes	Zmat5	Down	adjust Pvalue < 0.01
0	-0.380081	0.047	0.438	0	Granulocytes	Snx1	Down	adjust Pvalue < 0.01
0	-0.380184	0.085	0.561	0	Granulocytes	Ppm1g	Down	adjust Pvalue < 0.01
0	-0.380228	0.028	0.41	0	Granulocytes	Myg1	Down	adjust Pvalue < 0.01
0	-0.380497	0.032	0.421	0	Granulocytes	Zpr1	Down	adjust Pvalue < 0.01
0	-0.380571	0.146	0.676	0	Granulocytes	Aamp	Down	adjust Pvalue < 0.01
0	-0.380807	0.131	0.442	0	Granulocytes	Secisbp2l	Down	adjust Pvalue < 0.01
0	-0.380826	0.045	0.478	0	Granulocytes	Chrac1	Down	adjust Pvalue < 0.01
0	-0.381021	0.019	0.361	0	Granulocytes	Pes1	Down	adjust Pvalue < 0.01
0	-0.381776	0.007	0.319	0	Granulocytes	Parp2	Down	adjust Pvalue < 0.01
0	-0.381904	0.016	0.293	0	Granulocytes	Zwint	Down	adjust Pvalue < 0.01
0	-0.381993	0.011	0.335	0	Granulocytes	Atp23	Down	adjust Pvalue < 0.01
0	-0.382926	0.036	0.314	0	Granulocytes	H2afx	Down	adjust Pvalue < 0.01
0	-0.383164	0.358	0.833	0	Granulocytes	Sec61g	Down	adjust Pvalue < 0.01
0	-0.383182	0.003	0.318	0	Granulocytes	Sumf2	Down	adjust Pvalue < 0.01
0	-0.383749	0.079	0.54	0	Granulocytes	Sgta	Down	adjust Pvalue < 0.01
0	-0.383805	0.022	0.328	0	Granulocytes	Taf1d	Down	adjust Pvalue < 0.01
0	-0.383892	0.114	0.434	0	Granulocytes	Epsti1	Down	adjust Pvalue < 0.01
0	-0.3845	0.033	0.42	0	Granulocytes	Tsta3	Down	adjust Pvalue < 0.01
0	-0.384678	0.017	0.337	0	Granulocytes	Yars	Down	adjust Pvalue < 0.01
0	-0.384717	0.012	0.309	0	Granulocytes	Ube3a	Down	adjust Pvalue < 0.01
0	-0.38502	0.244	0.795	0	Granulocytes	Rnf7	Down	adjust Pvalue < 0.01
0	-0.385122	0.372	0.864	0	Granulocytes	Tma7	Down	adjust Pvalue < 0.01
0	-0.385251	0.017	0.343	0	Granulocytes	Nbn	Down	adjust Pvalue < 0.01
0	-0.385435	0.159	0.674	0	Granulocytes	Ufc1	Down	adjust Pvalue < 0.01
0	-0.385666	0.016	0.321	0	Granulocytes	Efr3a	Down	adjust Pvalue < 0.01
0	-0.386134	0.261	0.785	0	Granulocytes	Arpc1a	Down	adjust Pvalue < 0.01
0	-0.386195	0.032	0.426	0	Granulocytes	Prpsap1	Down	adjust Pvalue < 0.01
0	-0.386255	0.025	0.387	0	Granulocytes	Zdhhc12	Down	adjust Pvalue < 0.01
0	-0.386333	0.061	0.493	0	Granulocytes	Eif1ad	Down	adjust Pvalue < 0.01
0	-0.386688	0.052	0.424	0	Granulocytes	Spcs3	Down	adjust Pvalue < 0.01
0	-0.38673	0.011	0.311	0	Granulocytes	LOC100361025	Down	adjust Pvalue < 0.01
0	-0.3872	0.038	0.413	0	Granulocytes	Bub3	Down	adjust Pvalue < 0.01
0	-0.387207	0.078	0.534	0	Granulocytes	Acbd3	Down	adjust Pvalue < 0.01
0	-0.387246	0.306	0.807	0	Granulocytes	Psma2	Down	adjust Pvalue < 0.01
0	-0.387555	0.011	0.344	0	Granulocytes	Mrpl28	Down	adjust Pvalue < 0.01
0	-0.387692	0.019	0.391	0	Granulocytes	Dph1	Down	adjust Pvalue < 0.01
0	-0.387843	0.052	0.454	0	Granulocytes	Hmox2	Down	adjust Pvalue < 0.01
0	-0.388072	0.036	0.425	0	Granulocytes	Lgals8	Down	adjust Pvalue < 0.01
0	-0.388398	0.012	0.333	0	Granulocytes	Trmt1	Down	adjust Pvalue < 0.01
0	-0.38844	0.005	0.298	0	Granulocytes	Dusp22	Down	adjust Pvalue < 0.01
0	-0.388469	0.018	0.351	0	Granulocytes	Zfp326	Down	adjust Pvalue < 0.01
0	-0.388564	0.054	0.497	0	Granulocytes	Idh3g	Down	adjust Pvalue < 0.01
0	-0.388733	0.598	0.929	0	Granulocytes	Cox6b1	Down	adjust Pvalue < 0.01
0	-0.389029	0.116	0.624	0	Granulocytes	Polr2k	Down	adjust Pvalue < 0.01
0	-0.389157	0.077	0.538	0	Granulocytes	Stard3	Down	adjust Pvalue < 0.01
0	-0.389381	0.012	0.314	0	Granulocytes	Smarcc1	Down	adjust Pvalue < 0.01
0	-0.389713	0.002	0.277	0	Granulocytes	Tmem9	Down	adjust Pvalue < 0.01
0	-0.389855	0.017	0.382	0	Granulocytes	Mrpl16	Down	adjust Pvalue < 0.01
0	-0.389974	0.054	0.386	0	Granulocytes	Ptpn11	Down	adjust Pvalue < 0.01
0	-0.390061	0.023	0.358	0	Granulocytes	RGD1560341	Down	adjust Pvalue < 0.01
0	-0.39058	0.009	0.305	0	Granulocytes	Pabpc4	Down	adjust Pvalue < 0.01
0	-0.390877	0.025	0.393	0	Granulocytes	Sumf1	Down	adjust Pvalue < 0.01
0	-0.390945	0.044	0.3	0	Granulocytes	Msr1	Down	adjust Pvalue < 0.01
0	-0.391036	0.013	0.256	0	Granulocytes	Acsl3	Down	adjust Pvalue < 0.01
0	-0.392143	0.008	0.277	0	Granulocytes	Slc1a5	Down	adjust Pvalue < 0.01
0	-0.392256	0.032	0.42	0	Granulocytes	Aimp2	Down	adjust Pvalue < 0.01
0	-0.393256	0.011	0.357	0	Granulocytes	Mrpl44	Down	adjust Pvalue < 0.01
0	-0.393715	0.173	0.688	0	Granulocytes	Ndufa3	Down	adjust Pvalue < 0.01
0	-0.394069	0.023	0.369	0	Granulocytes	Naa15	Down	adjust Pvalue < 0.01
0	-0.394098	0.014	0.343	0	Granulocytes	Rxylt1	Down	adjust Pvalue < 0.01
0	-0.394626	0.011	0.31	0	Granulocytes	Snx24	Down	adjust Pvalue < 0.01
0	-0.394812	0.011	0.32	0	Granulocytes	Man1c1	Down	adjust Pvalue < 0.01
0	-0.395007	0.063	0.479	0	Granulocytes	Dnajc2	Down	adjust Pvalue < 0.01
0	-0.39524	0.044	0.447	0	Granulocytes	Stt3a	Down	adjust Pvalue < 0.01
0	-0.39543	0.124	0.614	0	Granulocytes	Zmiz1	Down	adjust Pvalue < 0.01
0	-0.395436	0.036	0.414	0	Granulocytes	RGD1304587	Down	adjust Pvalue < 0.01
0	-0.395591	0.023	0.359	0	Granulocytes	Pde6d	Down	adjust Pvalue < 0.01
0	-0.395638	0.007	0.294	0	Granulocytes	Shmt2	Down	adjust Pvalue < 0.01
0	-0.395734	0.019	0.382	0	Granulocytes	Acads	Down	adjust Pvalue < 0.01
0	-0.395805	0.017	0.258	0	Granulocytes	Fcna	Down	adjust Pvalue < 0.01
0	-0.396061	0.013	0.356	0	Granulocytes	Nudt5	Down	adjust Pvalue < 0.01
0	-0.397355	0.091	0.569	0	Granulocytes	Aasdhppt	Down	adjust Pvalue < 0.01
0	-0.397397	0.021	0.375	0	Granulocytes	Tmem109	Down	adjust Pvalue < 0.01
0	-0.397644	0.008	0.317	0	Granulocytes	Cisd3	Down	adjust Pvalue < 0.01
0	-0.397852	0.085	0.557	0	Granulocytes	Pgp	Down	adjust Pvalue < 0.01
0	-0.398724	0.103	0.605	0	Granulocytes	Sys1	Down	adjust Pvalue < 0.01
0	-0.398889	0.027	0.407	0	Granulocytes	Scyl1	Down	adjust Pvalue < 0.01
0	-0.399018	0.029	0.387	0	Granulocytes	Eif1ax	Down	adjust Pvalue < 0.01
0	-0.399062	0.026	0.388	0	Granulocytes	Ufl1	Down	adjust Pvalue < 0.01
0	-0.399516	0.093	0.588	0	Granulocytes	Asna1	Down	adjust Pvalue < 0.01
0	-0.399767	0.043	0.455	0	Granulocytes	Mrto4	Down	adjust Pvalue < 0.01
0	-0.399791	0.018	0.371	0	Granulocytes	Fdx1	Down	adjust Pvalue < 0.01
0	-0.399884	0.188	0.726	0	Granulocytes	Tmed2	Down	adjust Pvalue < 0.01
0	-0.400049	0.017	0.361	0	Granulocytes	Ruvbl1	Down	adjust Pvalue < 0.01
0	-0.40008	0.033	0.452	0	Granulocytes	Tmem11	Down	adjust Pvalue < 0.01
0	-0.400551	0.072	0.562	0	Granulocytes	Cops4	Down	adjust Pvalue < 0.01
0	-0.400562	0.01	0.322	0	Granulocytes	Mnat1	Down	adjust Pvalue < 0.01
0	-0.401479	0.138	0.701	0	Granulocytes	Ss18l2	Down	adjust Pvalue < 0.01
0	-0.401865	0.079	0.454	0	Granulocytes	Sumo4	Down	adjust Pvalue < 0.01
0	-0.401984	0.03	0.442	0	Granulocytes	Arl6ip4	Down	adjust Pvalue < 0.01
0	-0.402126	0.102	0.625	0	Granulocytes	Higd1a	Down	adjust Pvalue < 0.01
0	-0.402148	0.443	0.854	0	Granulocytes	Sh3glb1	Down	adjust Pvalue < 0.01
0	-0.402162	0.019	0.378	0	Granulocytes	Timm10	Down	adjust Pvalue < 0.01
0	-0.402581	0.024	0.392	0	Granulocytes	Sssca1	Down	adjust Pvalue < 0.01
0	-0.403271	0.01	0.305	0	Granulocytes	Ncor2	Down	adjust Pvalue < 0.01
0	-0.403348	0.013	0.365	0	Granulocytes	Dpcd	Down	adjust Pvalue < 0.01
0	-0.403567	0.046	0.472	0	Granulocytes	Cox20	Down	adjust Pvalue < 0.01
0	-0.404053	0.036	0.453	0	Granulocytes	Clns1a	Down	adjust Pvalue < 0.01
0	-0.404146	0.146	0.654	0	Granulocytes	Dctn3	Down	adjust Pvalue < 0.01
0	-0.404564	0.013	0.364	0	Granulocytes	Bud23	Down	adjust Pvalue < 0.01
0	-0.405096	0.211	0.719	0	Granulocytes	Csnk1a1	Down	adjust Pvalue < 0.01
0	-0.405173	0.057	0.395	0	Granulocytes	Tgfbr1	Down	adjust Pvalue < 0.01
0	-0.405524	0.033	0.397	0	Granulocytes	Tsn	Down	adjust Pvalue < 0.01
0	-0.405704	0.015	0.356	0	Granulocytes	Utp14a	Down	adjust Pvalue < 0.01
0	-0.406293	0.041	0.443	0	Granulocytes	Cmc1	Down	adjust Pvalue < 0.01
0	-0.406398	0.021	0.369	0	Granulocytes	Mphosph10	Down	adjust Pvalue < 0.01
0	-0.406528	0.011	0.286	0	Granulocytes	Atm	Down	adjust Pvalue < 0.01
0	-0.407125	0.07	0.547	0	Granulocytes	Mrpl41	Down	adjust Pvalue < 0.01
0	-0.407127	0.025	0.395	0	Granulocytes	Mpnd	Down	adjust Pvalue < 0.01
0	-0.40767	0.04	0.387	0	Granulocytes	Tex9	Down	adjust Pvalue < 0.01
0	-0.408021	0.063	0.465	0	Granulocytes	Cldnd1	Down	adjust Pvalue < 0.01
0	-0.408029	0.044	0.47	0	Granulocytes	Mrpl30	Down	adjust Pvalue < 0.01
0	-0.408546	0.109	0.641	0	Granulocytes	Txnl4a	Down	adjust Pvalue < 0.01
0	-0.408555	0.008	0.305	0	Granulocytes	Rbmx	Down	adjust Pvalue < 0.01
0	-0.408815	0.004	0.271	0	Granulocytes	Itgb5	Down	adjust Pvalue < 0.01
0	-0.408874	0.037	0.42	0	Granulocytes	Myzap	Down	adjust Pvalue < 0.01
0	-0.409954	0.011	0.34	0	Granulocytes	Eif2b3	Down	adjust Pvalue < 0.01
0	-0.409999	0.037	0.443	0	Granulocytes	Pigk	Down	adjust Pvalue < 0.01
0	-0.410038	0.087	0.533	0	Granulocytes	Cebpg	Down	adjust Pvalue < 0.01
0	-0.410191	0.043	0.416	0	Granulocytes	Tacc1	Down	adjust Pvalue < 0.01
0	-0.410209	0.022	0.372	0	Granulocytes	Nop14	Down	adjust Pvalue < 0.01
0	-0.410741	0.008	0.339	0	Granulocytes	Zfp593	Down	adjust Pvalue < 0.01
0	-0.411217	0.064	0.517	0	Granulocytes	Clptm1	Down	adjust Pvalue < 0.01
0	-0.411422	0.04	0.458	0	Granulocytes	Rnaseh2a	Down	adjust Pvalue < 0.01
0	-0.411669	0.037	0.397	0	Granulocytes	Slc31a2	Down	adjust Pvalue < 0.01
0	-0.411891	0.023	0.291	0	Granulocytes	Lpar6	Down	adjust Pvalue < 0.01
0	-0.411995	0.009	0.302	0	Granulocytes	Smagp	Down	adjust Pvalue < 0.01
0	-0.413004	0.022	0.354	0	Granulocytes	LOC108350502	Down	adjust Pvalue < 0.01
0	-0.413108	0.026	0.413	0	Granulocytes	Nme3	Down	adjust Pvalue < 0.01
0	-0.413128	0.009	0.355	0	Granulocytes	Slc35b4	Down	adjust Pvalue < 0.01
0	-0.413529	0.037	0.453	0	Granulocytes	Snrnp25	Down	adjust Pvalue < 0.01
0	-0.413558	0.01	0.342	0	Granulocytes	Idh3a	Down	adjust Pvalue < 0.01
0	-0.414843	0.009	0.353	0	Granulocytes	Acbd6	Down	adjust Pvalue < 0.01
0	-0.415251	0.015	0.343	0	Granulocytes	Uri1	Down	adjust Pvalue < 0.01
0	-0.415329	0.099	0.563	0	Granulocytes	Lpcat3	Down	adjust Pvalue < 0.01
0	-0.416233	0.056	0.454	0	Granulocytes	Vgll4	Down	adjust Pvalue < 0.01
0	-0.416456	0.084	0.591	0	Granulocytes	Ccs	Down	adjust Pvalue < 0.01
0	-0.416532	0.068	0.475	0	Granulocytes	Ccdc47	Down	adjust Pvalue < 0.01
0	-0.416626	0.098	0.563	0	Granulocytes	Luc7l3	Down	adjust Pvalue < 0.01
0	-0.41679	0.015	0.354	0	Granulocytes	Usp5	Down	adjust Pvalue < 0.01
0	-0.417379	0.007	0.345	0	Granulocytes	Pccb	Down	adjust Pvalue < 0.01
0	-0.417522	0.023	0.36	0	Granulocytes	Cd320	Down	adjust Pvalue < 0.01
0	-0.417558	0.007	0.347	0	Granulocytes	Bscl2	Down	adjust Pvalue < 0.01
0	-0.418385	0.043	0.478	0	Granulocytes	mrpl24	Down	adjust Pvalue < 0.01
0	-0.41861	0.046	0.491	0	Granulocytes	Maea	Down	adjust Pvalue < 0.01
0	-0.418636	0.127	0.619	0	Granulocytes	Kif5b	Down	adjust Pvalue < 0.01
0	-0.418746	0.03	0.432	0	Granulocytes	Ap3s2	Down	adjust Pvalue < 0.01
0	-0.418865	0.059	0.507	0	Granulocytes	Hadhb	Down	adjust Pvalue < 0.01
0	-0.419008	0.033	0.378	0	Granulocytes	Rcan1	Down	adjust Pvalue < 0.01
0	-0.419111	0.13	0.649	0	Granulocytes	Mvp	Down	adjust Pvalue < 0.01
0	-0.419781	0.016	0.321	0	Granulocytes	Enoph1	Down	adjust Pvalue < 0.01
0	-0.420814	0.041	0.469	0	Granulocytes	Phf20	Down	adjust Pvalue < 0.01
0	-0.420972	0.023	0.391	0	Granulocytes	Atraid	Down	adjust Pvalue < 0.01
0	-0.421072	0.031	0.433	0	Granulocytes	Tm2d1	Down	adjust Pvalue < 0.01
0	-0.421138	0.071	0.48	0	Granulocytes	Arl3	Down	adjust Pvalue < 0.01
0	-0.421277	0.291	0.729	0	Granulocytes	Rap1a	Down	adjust Pvalue < 0.01
0	-0.421406	0.052	0.482	0	Granulocytes	Aph1a	Down	adjust Pvalue < 0.01
0	-0.421511	0.008	0.344	0	Granulocytes	Ankrd24	Down	adjust Pvalue < 0.01
0	-0.421746	0.048	0.412	0	Granulocytes	AABR07031491.2	Down	adjust Pvalue < 0.01
0	-0.422259	0.139	0.708	0	Granulocytes	Dnajc8	Down	adjust Pvalue < 0.01
0	-0.423063	0.018	0.409	0	Granulocytes	Mrpl4	Down	adjust Pvalue < 0.01
0	-0.423859	0.016	0.369	0	Granulocytes	Gnl1	Down	adjust Pvalue < 0.01
0	-0.423939	0.217	0.742	0	Granulocytes	Srsf3	Down	adjust Pvalue < 0.01
0	-0.424034	0.004	0.256	0	Granulocytes	Ccdc34	Down	adjust Pvalue < 0.01
0	-0.424216	0.222	0.768	0	Granulocytes	Raly	Down	adjust Pvalue < 0.01
0	-0.424353	0.018	0.388	0	Granulocytes	Ei24	Down	adjust Pvalue < 0.01
0	-0.424357	0.067	0.523	0	Granulocytes	Paxx	Down	adjust Pvalue < 0.01
0	-0.424877	0.018	0.388	0	Granulocytes	Rexo4	Down	adjust Pvalue < 0.01
0	-0.424985	0.073	0.351	0	Granulocytes	Apobec1	Down	adjust Pvalue < 0.01
0	-0.425011	0.107	0.595	0	Granulocytes	Tra2b	Down	adjust Pvalue < 0.01
0	-0.425091	0.074	0.535	0	Granulocytes	Copb1	Down	adjust Pvalue < 0.01
0	-0.425272	0.111	0.584	0	Granulocytes	Degs1	Down	adjust Pvalue < 0.01
0	-0.42536	0.197	0.664	0	Granulocytes	Prkar1a	Down	adjust Pvalue < 0.01
0	-0.426478	0.035	0.447	0	Granulocytes	Rbmxl1	Down	adjust Pvalue < 0.01
0	-0.427092	0.025	0.29	0	Granulocytes	Tcf4	Down	adjust Pvalue < 0.01
0	-0.42772	0.004	0.257	0	Granulocytes	AABR07027306.1	Down	adjust Pvalue < 0.01
0	-0.427738	0.02	0.359	0	Granulocytes	LOC102555453	Down	adjust Pvalue < 0.01
0	-0.428118	0.031	0.376	0	Granulocytes	Itfg1	Down	adjust Pvalue < 0.01
0	-0.42827	0.244	0.764	0	Granulocytes	LOC108348144	Down	adjust Pvalue < 0.01
0	-0.428338	0.026	0.381	0	Granulocytes	Rras	Down	adjust Pvalue < 0.01
0	-0.428621	0.011	0.36	0	Granulocytes	Dhx29	Down	adjust Pvalue < 0.01
0	-0.42865	0.346	0.855	0	Granulocytes	Rab5c	Down	adjust Pvalue < 0.01
0	-0.428693	0.008	0.36	0	Granulocytes	Mgat4b	Down	adjust Pvalue < 0.01
0	-0.428768	0.053	0.517	0	Granulocytes	Tm2d2	Down	adjust Pvalue < 0.01
0	-0.429281	0.106	0.591	0	Granulocytes	Rpp21	Down	adjust Pvalue < 0.01
0	-0.429688	0.011	0.291	0	Granulocytes	Gstm1	Down	adjust Pvalue < 0.01
0	-0.429698	0.452	0.903	0	Granulocytes	Nedd8	Down	adjust Pvalue < 0.01
0	-0.429948	0.023	0.423	0	Granulocytes	Rrp1	Down	adjust Pvalue < 0.01
0	-0.430053	0.01	0.303	0	Granulocytes	Rangap1	Down	adjust Pvalue < 0.01
0	-0.430719	0.018	0.359	0	Granulocytes	Dnajc21	Down	adjust Pvalue < 0.01
0	-0.430822	0.198	0.719	0	Granulocytes	LOC100910944	Down	adjust Pvalue < 0.01
0	-0.431103	0.215	0.738	0	Granulocytes	Sdf4	Down	adjust Pvalue < 0.01
0	-0.431421	0.026	0.411	0	Granulocytes	Fam173a	Down	adjust Pvalue < 0.01
0	-0.431449	0.056	0.504	0	Granulocytes	Txndc12	Down	adjust Pvalue < 0.01
0	-0.431579	0.031	0.403	0	Granulocytes	Pithd1	Down	adjust Pvalue < 0.01
0	-0.431667	0.019	0.403	0	Granulocytes	Ccdc58	Down	adjust Pvalue < 0.01
0	-0.433002	0.026	0.42	0	Granulocytes	Svbp	Down	adjust Pvalue < 0.01
0	-0.433014	0.068	0.507	0	Granulocytes	Stip1	Down	adjust Pvalue < 0.01
0	-0.43336	0.064	0.525	0	Granulocytes	Sec63	Down	adjust Pvalue < 0.01
0	-0.433517	0.098	0.622	0	Granulocytes	Mpv17l2	Down	adjust Pvalue < 0.01
0	-0.433574	0.01	0.357	0	Granulocytes	LOC684270	Down	adjust Pvalue < 0.01
0	-0.433757	0.026	0.379	0	Granulocytes	Dynll2	Down	adjust Pvalue < 0.01
0	-0.433999	0.026	0.387	0	Granulocytes	Gnpda1	Down	adjust Pvalue < 0.01
0	-0.434119	0.014	0.392	0	Granulocytes	Adi1	Down	adjust Pvalue < 0.01
0	-0.434211	0.033	0.414	0	Granulocytes	Dnajc10	Down	adjust Pvalue < 0.01
0	-0.434564	0.017	0.327	0	Granulocytes	Impad1.1	Down	adjust Pvalue < 0.01
0	-0.434629	0.04	0.416	0	Granulocytes	Sgpl1	Down	adjust Pvalue < 0.01
0	-0.435243	0.027	0.329	0	Granulocytes	Foxn3	Down	adjust Pvalue < 0.01
0	-0.435259	0.964	0.991	0	Granulocytes	Fau	Down	adjust Pvalue < 0.01
0	-0.435795	0.012	0.312	0	Granulocytes	Plekha1	Down	adjust Pvalue < 0.01
0	-0.435825	0.155	0.681	0	Granulocytes	Ssb	Down	adjust Pvalue < 0.01
0	-0.436051	0.06	0.432	0	Granulocytes	Dusp3	Down	adjust Pvalue < 0.01
0	-0.436096	0.01	0.369	0	Granulocytes	Plgrkt	Down	adjust Pvalue < 0.01
0	-0.436105	0.135	0.679	0	Granulocytes	Adrm1	Down	adjust Pvalue < 0.01
0	-0.436365	0.054	0.525	0	Granulocytes	Mrpl32	Down	adjust Pvalue < 0.01
0	-0.436384	0.07	0.442	0	Granulocytes	Papss1	Down	adjust Pvalue < 0.01
0	-0.436521	0.021	0.412	0	Granulocytes	Immt	Down	adjust Pvalue < 0.01
0	-0.436723	0.179	0.685	0	Granulocytes	Ndufb4	Down	adjust Pvalue < 0.01
0	-0.436728	0.191	0.728	0	Granulocytes	Mapre1	Down	adjust Pvalue < 0.01
0	-0.436798	0.08	0.467	0	Granulocytes	Gna13	Down	adjust Pvalue < 0.01
0	-0.436842	0.075	0.554	0	Granulocytes	LOC108348180	Down	adjust Pvalue < 0.01
0	-0.436846	0.009	0.327	0	Granulocytes	Gga2	Down	adjust Pvalue < 0.01
0	-0.436866	0.009	0.372	0	Granulocytes	Creld1	Down	adjust Pvalue < 0.01
0	-0.436929	0.005	0.33	0	Granulocytes	Cln8	Down	adjust Pvalue < 0.01
0	-0.437051	0.04	0.484	0	Granulocytes	Commd7	Down	adjust Pvalue < 0.01
0	-0.437507	0.014	0.331	0	Granulocytes	Gtf2i	Down	adjust Pvalue < 0.01
0	-0.437808	0.024	0.322	0	Granulocytes	Igf2r	Down	adjust Pvalue < 0.01
0	-0.43814	0.015	0.355	0	Granulocytes	Gnl3	Down	adjust Pvalue < 0.01
0	-0.43815	0.01	0.354	0	Granulocytes	Chchd6	Down	adjust Pvalue < 0.01
0	-0.438368	0.027	0.264	0	Granulocytes	Pdpn	Down	adjust Pvalue < 0.01
0	-0.438609	0.021	0.404	0	Granulocytes	Nob1	Down	adjust Pvalue < 0.01
0	-0.438904	0.006	0.305	0	Granulocytes	Pxdc1	Down	adjust Pvalue < 0.01
0	-0.439011	0.018	0.405	0	Granulocytes	Babam1	Down	adjust Pvalue < 0.01
0	-0.439042	0.056	0.277	0	Granulocytes	Gabbr1	Down	adjust Pvalue < 0.01
0	-0.439287	0.008	0.319	0	Granulocytes	Mtss1	Down	adjust Pvalue < 0.01
0	-0.43951	0.013	0.346	0	Granulocytes	Cat	Down	adjust Pvalue < 0.01
0	-0.43954	0.015	0.349	0	Granulocytes	Dtd1	Down	adjust Pvalue < 0.01
0	-0.439837	0.052	0.481	0	Granulocytes	Cops3	Down	adjust Pvalue < 0.01
0	-0.43987	0.268	0.795	0	Granulocytes	Tomm7	Down	adjust Pvalue < 0.01
0	-0.440523	0.018	0.409	0	Granulocytes	Timm22	Down	adjust Pvalue < 0.01
0	-0.441073	0.025	0.419	0	Granulocytes	Kars	Down	adjust Pvalue < 0.01
0	-0.441687	0.01	0.298	0	Granulocytes	AABR07068161.1	Down	adjust Pvalue < 0.01
0	-0.441775	0.011	0.351	0	Granulocytes	Twistnb	Down	adjust Pvalue < 0.01
0	-0.442298	0.083	0.542	0	Granulocytes	Mxd4	Down	adjust Pvalue < 0.01
0	-0.44236	0.171	0.726	0	Granulocytes	Anapc13	Down	adjust Pvalue < 0.01
0	-0.442626	0.074	0.569	0	Granulocytes	Apopt1	Down	adjust Pvalue < 0.01
0	-0.442669	0.002	0.285	0	Granulocytes	Cmklr1	Down	adjust Pvalue < 0.01
0	-0.442677	0.07	0.365	0	Granulocytes	Tnfsf13	Down	adjust Pvalue < 0.01
0	-0.442888	0.01	0.311	0	Granulocytes	Agpat3	Down	adjust Pvalue < 0.01
0	-0.443872	0.035	0.377	0	Granulocytes	Srgap2	Down	adjust Pvalue < 0.01
0	-0.444145	0.028	0.449	0	Granulocytes	Emc8	Down	adjust Pvalue < 0.01
0	-0.444259	0.062	0.474	0	Granulocytes	Eif4a2	Down	adjust Pvalue < 0.01
0	-0.444944	0.015	0.362	0	Granulocytes	Wdr43	Down	adjust Pvalue < 0.01
0	-0.445138	0.018	0.4	0	Granulocytes	Hspbp1	Down	adjust Pvalue < 0.01
0	-0.44534	0.027	0.373	0	Granulocytes	Slc43a2	Down	adjust Pvalue < 0.01
0	-0.445498	0.022	0.297	0	Granulocytes	Abca2	Down	adjust Pvalue < 0.01
0	-0.445664	0.053	0.45	0	Granulocytes	Ncoa4	Down	adjust Pvalue < 0.01
0	-0.445738	0.08	0.567	0	Granulocytes	Bloc1s2	Down	adjust Pvalue < 0.01
0	-0.445939	0.019	0.406	0	Granulocytes	Idh3B	Down	adjust Pvalue < 0.01
0	-0.445996	0.47	0.882	0	Granulocytes	Capzb	Down	adjust Pvalue < 0.01
0	-0.44632	0.008	0.302	0	Granulocytes	Smco4	Down	adjust Pvalue < 0.01
0	-0.446894	0.024	0.398	0	Granulocytes	Hddc3	Down	adjust Pvalue < 0.01
0	-0.447186	0.015	0.333	0	Granulocytes	AABR07032255.2	Down	adjust Pvalue < 0.01
0	-0.447284	0.037	0.457	0	Granulocytes	Prdx3	Down	adjust Pvalue < 0.01
0	-0.448112	0.006	0.261	0	Granulocytes	Plpp1	Down	adjust Pvalue < 0.01
0	-0.448471	0.023	0.439	0	Granulocytes	Ntmt1	Down	adjust Pvalue < 0.01
0	-0.448734	0.014	0.366	0	Granulocytes	Tubg1	Down	adjust Pvalue < 0.01
0	-0.448919	0.167	0.716	0	Granulocytes	Tmem134	Down	adjust Pvalue < 0.01
0	-0.449232	0.021	0.409	0	Granulocytes	Cers5	Down	adjust Pvalue < 0.01
0	-0.449362	0.161	0.678	0	Granulocytes	Hnrnpk	Down	adjust Pvalue < 0.01
0	-0.449633	0.054	0.472	0	Granulocytes	Tomm6	Down	adjust Pvalue < 0.01
0	-0.450113	0.07	0.571	0	Granulocytes	Dcun1d5	Down	adjust Pvalue < 0.01
0	-0.45113	0.19	0.729	0	Granulocytes	Fkbp8	Down	adjust Pvalue < 0.01
0	-0.451535	0.057	0.474	0	Granulocytes	Etfa	Down	adjust Pvalue < 0.01
0	-0.451632	0.177	0.736	0	Granulocytes	Map2k2	Down	adjust Pvalue < 0.01
0	-0.451718	0.047	0.476	0	Granulocytes	Imp3	Down	adjust Pvalue < 0.01
0	-0.452332	0.007	0.367	0	Granulocytes	Cyp20a1	Down	adjust Pvalue < 0.01
0	-0.452893	0.037	0.465	0	Granulocytes	Nit2	Down	adjust Pvalue < 0.01
0	-0.453062	0.102	0.65	0	Granulocytes	Hsd17b10	Down	adjust Pvalue < 0.01
0	-0.453206	0.015	0.394	0	Granulocytes	Nudcd2	Down	adjust Pvalue < 0.01
0	-0.45399	0.006	0.363	0	Granulocytes	Plod1	Down	adjust Pvalue < 0.01
0	-0.454161	0.008	0.346	0	Granulocytes	Rnaseh2b	Down	adjust Pvalue < 0.01
0	-0.454479	0.015	0.375	0	Granulocytes	Tbl1x	Down	adjust Pvalue < 0.01
0	-0.454718	0.011	0.253	0	Granulocytes	Etv1	Down	adjust Pvalue < 0.01
0	-0.454753	0.033	0.356	0	Granulocytes	Trpv2	Down	adjust Pvalue < 0.01
0	-0.454922	0.032	0.461	0	Granulocytes	Smn1	Down	adjust Pvalue < 0.01
0	-0.455728	0.015	0.375	0	Granulocytes	Igbp1	Down	adjust Pvalue < 0.01
0	-0.455767	0.055	0.501	0	Granulocytes	Me2	Down	adjust Pvalue < 0.01
0	-0.456367	0.104	0.611	0	Granulocytes	Ssr1	Down	adjust Pvalue < 0.01
0	-0.45666	0.035	0.421	0	Granulocytes	Rfc1	Down	adjust Pvalue < 0.01
0	-0.457165	0.024	0.421	0	Granulocytes	Desi2	Down	adjust Pvalue < 0.01
0	-0.457272	0.023	0.42	0	Granulocytes	Mrps5	Down	adjust Pvalue < 0.01
0	-0.45742	0.009	0.376	0	Granulocytes	Ntpcr	Down	adjust Pvalue < 0.01
0	-0.457889	0.439	0.857	0	Granulocytes	Arpc4	Down	adjust Pvalue < 0.01
0	-0.458253	0.409	0.883	0	Granulocytes	Fis1	Down	adjust Pvalue < 0.01
0	-0.458438	0.009	0.364	0	Granulocytes	Eci2	Down	adjust Pvalue < 0.01
0	-0.458552	0.116	0.617	0	Granulocytes	Ddx24	Down	adjust Pvalue < 0.01
0	-0.45873	0.007	0.36	0	Granulocytes	Npepl1	Down	adjust Pvalue < 0.01
0	-0.458774	0.052	0.477	0	Granulocytes	Tmem120a	Down	adjust Pvalue < 0.01
0	-0.45906	0.051	0.517	0	Granulocytes	Ndufc1	Down	adjust Pvalue < 0.01
0	-0.459753	0.069	0.562	0	Granulocytes	Zbtb8os	Down	adjust Pvalue < 0.01
0	-0.459788	0.009	0.344	0	Granulocytes	Hacd3	Down	adjust Pvalue < 0.01
0	-0.460318	0.013	0.384	0	Granulocytes	Scamp4	Down	adjust Pvalue < 0.01
0	-0.460348	0.065	0.54	0	Granulocytes	Erp44	Down	adjust Pvalue < 0.01
0	-0.460413	0.121	0.653	0	Granulocytes	Krcc1	Down	adjust Pvalue < 0.01
0	-0.460556	0.229	0.751	0	Granulocytes	Prelid1	Down	adjust Pvalue < 0.01
0	-0.460704	0.057	0.493	0	Granulocytes	Acaa2	Down	adjust Pvalue < 0.01
0	-0.461513	0.019	0.337	0	Granulocytes	AABR07039356.2	Down	adjust Pvalue < 0.01
0	-0.461574	0.032	0.445	0	Granulocytes	RGD1565641	Down	adjust Pvalue < 0.01
0	-0.461783	0.018	0.398	0	Granulocytes	Pycr2	Down	adjust Pvalue < 0.01
0	-0.461929	0.014	0.383	0	Granulocytes	Retsat	Down	adjust Pvalue < 0.01
0	-0.461986	0.245	0.652	0	Granulocytes	Unc93b1	Down	adjust Pvalue < 0.01
0	-0.462024	0.087	0.637	0	Granulocytes	Uqcc3	Down	adjust Pvalue < 0.01
0	-0.462973	0.049	0.52	0	Granulocytes	Hmg20b	Down	adjust Pvalue < 0.01
0	-0.462996	0.043	0.448	0	Granulocytes	Tcerg1	Down	adjust Pvalue < 0.01
0	-0.463986	0.009	0.366	0	Granulocytes	Gusb	Down	adjust Pvalue < 0.01
0	-0.464297	0.055	0.536	0	Granulocytes	Ergic2	Down	adjust Pvalue < 0.01
0	-0.464776	0.016	0.415	0	Granulocytes	Trap1	Down	adjust Pvalue < 0.01
0	-0.46486	0.115	0.67	0	Granulocytes	Pfdn6	Down	adjust Pvalue < 0.01
0	-0.465134	0.034	0.452	0	Granulocytes	Bet1	Down	adjust Pvalue < 0.01
0	-0.465977	0.034	0.252	0	Granulocytes	Snapc2	Down	adjust Pvalue < 0.01
0	-0.466193	0.027	0.382	0	Granulocytes	Stard3nl	Down	adjust Pvalue < 0.01
0	-0.466307	0.033	0.459	0	Granulocytes	RGD1304694	Down	adjust Pvalue < 0.01
0	-0.466359	0.012	0.274	0	Granulocytes	Hs2st1	Down	adjust Pvalue < 0.01
0	-0.466399	0.129	0.652	0	Granulocytes	Psmc1	Down	adjust Pvalue < 0.01
0	-0.466653	0.056	0.518	0	Granulocytes	Washc2c	Down	adjust Pvalue < 0.01
0	-0.466722	0.048	0.516	0	Granulocytes	Yif1a	Down	adjust Pvalue < 0.01
0	-0.466765	0.062	0.549	0	Granulocytes	Pdrg1	Down	adjust Pvalue < 0.01
0	-0.46709	0.012	0.329	0	Granulocytes	Epb41l2	Down	adjust Pvalue < 0.01
0	-0.467551	0.037	0.489	0	Granulocytes	Uba5	Down	adjust Pvalue < 0.01
0	-0.467855	0.054	0.525	0	Granulocytes	Sumo3	Down	adjust Pvalue < 0.01
0	-0.46796	0.033	0.478	0	Granulocytes	Mrpl22	Down	adjust Pvalue < 0.01
0	-0.468611	0.086	0.594	0	Granulocytes	Mrpl34	Down	adjust Pvalue < 0.01
0	-0.469059	0.016	0.408	0	Granulocytes	Ppp5c	Down	adjust Pvalue < 0.01
0	-0.469234	0.042	0.417	0	Granulocytes	Srpk2	Down	adjust Pvalue < 0.01
0	-0.469471	0.065	0.462	0	Granulocytes	Pmvk	Down	adjust Pvalue < 0.01
0	-0.469706	0.341	0.855	0	Granulocytes	Csnk2b	Down	adjust Pvalue < 0.01
0	-0.470121	0.026	0.449	0	Granulocytes	Mrps35	Down	adjust Pvalue < 0.01
0	-0.470351	0.01	0.398	0	Granulocytes	Cyb561d2	Down	adjust Pvalue < 0.01
0	-0.470747	0.005	0.276	0	Granulocytes	Gramd2b	Down	adjust Pvalue < 0.01
0	-0.471053	0.052	0.422	0	Granulocytes	Hnrnpa3	Down	adjust Pvalue < 0.01
0	-0.471121	0.028	0.453	0	Granulocytes	Acat1	Down	adjust Pvalue < 0.01
0	-0.471203	0.037	0.43	0	Granulocytes	Creld2	Down	adjust Pvalue < 0.01
0	-0.47148	0.081	0.471	0	Granulocytes	Twf1	Down	adjust Pvalue < 0.01
0	-0.471581	0.129	0.652	0	Granulocytes	Psmc6	Down	adjust Pvalue < 0.01
0	-0.471645	0.008	0.322	0	Granulocytes	Cxxc5	Down	adjust Pvalue < 0.01
0	-0.471704	0.019	0.412	0	Granulocytes	Timm10b	Down	adjust Pvalue < 0.01
0	-0.472073	0.045	0.269	0	Granulocytes	Sept8	Down	adjust Pvalue < 0.01
0	-0.472952	0.029	0.45	0	Granulocytes	Smim26	Down	adjust Pvalue < 0.01
0	-0.472971	0.05	0.504	0	Granulocytes	Psmg3	Down	adjust Pvalue < 0.01
0	-0.473156	0.508	0.898	0	Granulocytes	Cox7a2l2	Down	adjust Pvalue < 0.01
0	-0.473546	0.05	0.491	0	Granulocytes	Coro1c	Down	adjust Pvalue < 0.01
0	-0.473561	0.033	0.419	0	Granulocytes	Tmem205	Down	adjust Pvalue < 0.01
0	-0.473797	0.041	0.43	0	Granulocytes	Scoc	Down	adjust Pvalue < 0.01
0	-0.473806	0.023	0.421	0	Granulocytes	Gmps	Down	adjust Pvalue < 0.01
0	-0.474408	0.028	0.454	0	Granulocytes	Chchd5	Down	adjust Pvalue < 0.01
0	-0.474675	0.13	0.672	0	Granulocytes	Psmd12	Down	adjust Pvalue < 0.01
0	-0.475149	0.006	0.33	0	Granulocytes	Syngr1	Down	adjust Pvalue < 0.01
0	-0.475913	0.276	0.678	0	Granulocytes	Limd2	Down	adjust Pvalue < 0.01
0	-0.475992	0.073	0.523	0	Granulocytes	Nucb2	Down	adjust Pvalue < 0.01
0	-0.477078	0.05	0.523	0	Granulocytes	Med29	Down	adjust Pvalue < 0.01
0	-0.477169	0.008	0.335	0	Granulocytes	Cd3eap	Down	adjust Pvalue < 0.01
0	-0.477269	0.106	0.629	0	Granulocytes	Gnb1	Down	adjust Pvalue < 0.01
0	-0.477727	0.046	0.495	0	Granulocytes	Nudt21	Down	adjust Pvalue < 0.01
0	-0.478004	0.455	0.885	0	Granulocytes	Atp6v0b	Down	adjust Pvalue < 0.01
0	-0.478099	0.022	0.431	0	Granulocytes	RGD1562114	Down	adjust Pvalue < 0.01
0	-0.478104	0.015	0.429	0	Granulocytes	Alg5	Down	adjust Pvalue < 0.01
0	-0.478536	0.013	0.365	0	Granulocytes	Mybbp1a	Down	adjust Pvalue < 0.01
0	-0.478666	0.041	0.485	0	Granulocytes	Ten1	Down	adjust Pvalue < 0.01
0	-0.478738	0.039	0.479	0	Granulocytes	Hacd2	Down	adjust Pvalue < 0.01
0	-0.479235	0.027	0.436	0	Granulocytes	Hagh	Down	adjust Pvalue < 0.01
0	-0.479298	0.01	0.389	0	Granulocytes	Acp2	Down	adjust Pvalue < 0.01
0	-0.480411	0.075	0.591	0	Granulocytes	Isca1	Down	adjust Pvalue < 0.01
0	-0.480478	0.016	0.271	0	Granulocytes	Phgdh	Down	adjust Pvalue < 0.01
0	-0.480715	0.044	0.517	0	Granulocytes	Stx8	Down	adjust Pvalue < 0.01
0	-0.480718	0.035	0.412	0	Granulocytes	Ttc3	Down	adjust Pvalue < 0.01
0	-0.480766	0.018	0.291	0	Granulocytes	Pla2g12a	Down	adjust Pvalue < 0.01
0	-0.480855	0.09	0.369	0	Granulocytes	Sdc4	Down	adjust Pvalue < 0.01
0	-0.481883	0.021	0.442	0	Granulocytes	Gpaa1	Down	adjust Pvalue < 0.01
0	-0.481885	0.014	0.317	0	Granulocytes	Lig1	Down	adjust Pvalue < 0.01
0	-0.482585	0.065	0.57	0	Granulocytes	Ndufv3.1	Down	adjust Pvalue < 0.01
0	-0.483094	0.038	0.472	0	Granulocytes	Pfdn4	Down	adjust Pvalue < 0.01
0	-0.483118	0.316	0.831	0	Granulocytes	Eif3c	Down	adjust Pvalue < 0.01
0	-0.483289	0.11	0.645	0	Granulocytes	Snrpb	Down	adjust Pvalue < 0.01
0	-0.484232	0.007	0.331	0	Granulocytes	Rab34	Down	adjust Pvalue < 0.01
0	-0.484736	0.026	0.417	0	Granulocytes	Neu1	Down	adjust Pvalue < 0.01
0	-0.484863	0.005	0.371	0	Granulocytes	Bcat2	Down	adjust Pvalue < 0.01
0	-0.48501	0.029	0.471	0	Granulocytes	Jagn1	Down	adjust Pvalue < 0.01
0	-0.485393	0.171	0.673	0	Granulocytes	Dync1i2	Down	adjust Pvalue < 0.01
0	-0.485626	0.076	0.585	0	Granulocytes	Nsfl1c	Down	adjust Pvalue < 0.01
0	-0.486276	0.02	0.415	0	Granulocytes	Srsf9	Down	adjust Pvalue < 0.01
0	-0.486304	0.039	0.451	0	Granulocytes	Klc1	Down	adjust Pvalue < 0.01
0	-0.486731	0.053	0.496	0	Granulocytes	Ciao2b	Down	adjust Pvalue < 0.01
0	-0.487486	0.105	0.642	0	Granulocytes	Ahsa1	Down	adjust Pvalue < 0.01
0	-0.487733	0.013	0.355	0	Granulocytes	Ap1b1	Down	adjust Pvalue < 0.01
0	-0.488007	0.162	0.701	0	Granulocytes	Usf2	Down	adjust Pvalue < 0.01
0	-0.488074	0.022	0.359	0	Granulocytes	Pla2g4a	Down	adjust Pvalue < 0.01
0	-0.48828	0.005	0.25	0	Granulocytes	Nf1x	Down	adjust Pvalue < 0.01
0	-0.488507	0.09	0.524	0	Granulocytes	Slc39a1	Down	adjust Pvalue < 0.01
0	-0.488681	0.042	0.488	0	Granulocytes	Tfg	Down	adjust Pvalue < 0.01
0	-0.488956	0.023	0.453	0	Granulocytes	Manbal	Down	adjust Pvalue < 0.01
0	-0.489249	0.197	0.749	0	Granulocytes	Ppa1	Down	adjust Pvalue < 0.01
0	-0.490011	0.027	0.444	0	Granulocytes	Ddb1	Down	adjust Pvalue < 0.01
0	-0.490195	0.059	0.479	0	Granulocytes	RGD1559909	Down	adjust Pvalue < 0.01
0	-0.49081	0.021	0.434	0	Granulocytes	Rabl6	Down	adjust Pvalue < 0.01
0	-0.491339	0.205	0.787	0	Granulocytes	U2af1	Down	adjust Pvalue < 0.01
0	-0.491473	0.164	0.676	0	Granulocytes	Cacybp	Down	adjust Pvalue < 0.01
0	-0.491752	0.02	0.339	0	Granulocytes	Dnajb4	Down	adjust Pvalue < 0.01
0	-0.491901	0.005	0.283	0	Granulocytes	Cd86	Down	adjust Pvalue < 0.01
0	-0.491986	0.035	0.469	0	Granulocytes	Dhps	Down	adjust Pvalue < 0.01
0	-0.492184	0.123	0.651	0	Granulocytes	Sdhd	Down	adjust Pvalue < 0.01
0	-0.492584	0.047	0.529	0	Granulocytes	Ndufaf8	Down	adjust Pvalue < 0.01
0	-0.492731	0.118	0.617	0	Granulocytes	Arl8a	Down	adjust Pvalue < 0.01
0	-0.49297	0.054	0.515	0	Granulocytes	Sec13	Down	adjust Pvalue < 0.01
0	-0.493747	0.015	0.379	0	Granulocytes	Cyb5r3	Down	adjust Pvalue < 0.01
0	-0.49407	0.016	0.393	0	Granulocytes	Nsmce1	Down	adjust Pvalue < 0.01
0	-0.49428	0.025	0.453	0	Granulocytes	Cox16	Down	adjust Pvalue < 0.01
0	-0.494483	0.02	0.441	0	Granulocytes	Tmem126a	Down	adjust Pvalue < 0.01
0	-0.495194	0.162	0.694	0	Granulocytes	Pin1	Down	adjust Pvalue < 0.01
0	-0.495561	0.174	0.703	0	Granulocytes	Hdlbp	Down	adjust Pvalue < 0.01
0	-0.495575	0.109	0.61	0	Granulocytes	Arglu1	Down	adjust Pvalue < 0.01
0	-0.495955	0.009	0.395	0	Granulocytes	Pop7	Down	adjust Pvalue < 0.01
0	-0.496	0.122	0.641	0	Granulocytes	Scamp2	Down	adjust Pvalue < 0.01
0	-0.496089	0.005	0.259	0	Granulocytes	Adgre1	Down	adjust Pvalue < 0.01
0	-0.496124	0.109	0.65	0	Granulocytes	LOC687679	Down	adjust Pvalue < 0.01
0	-0.496182	0.155	0.73	0	Granulocytes	LOC679539	Down	adjust Pvalue < 0.01
0	-0.496426	0.022	0.43	0	Granulocytes	Got1	Down	adjust Pvalue < 0.01
0	-0.496618	0.024	0.435	0	Granulocytes	Bcap29	Down	adjust Pvalue < 0.01
0	-0.496732	0.031	0.443	0	Granulocytes	Colgalt1	Down	adjust Pvalue < 0.01
0	-0.496784	0.039	0.474	0	Granulocytes	Bad	Down	adjust Pvalue < 0.01
0	-0.496918	0.103	0.631	0	Granulocytes	Psmb7	Down	adjust Pvalue < 0.01
0	-0.497473	0.015	0.391	0	Granulocytes	Sigmar1	Down	adjust Pvalue < 0.01
0	-0.497545	0.125	0.685	0	Granulocytes	Phf5a	Down	adjust Pvalue < 0.01
0	-0.497958	0.033	0.44	0	Granulocytes	Nolc1	Down	adjust Pvalue < 0.01
0	-0.498095	0.029	0.443	0	Granulocytes	Trim28	Down	adjust Pvalue < 0.01
0	-0.498342	0.024	0.427	0	Granulocytes	Hpf1	Down	adjust Pvalue < 0.01
0	-0.498655	0.072	0.56	0	Granulocytes	Hdac1	Down	adjust Pvalue < 0.01
0	-0.499295	0.013	0.3	0	Granulocytes	Tfpi	Down	adjust Pvalue < 0.01
0	-0.500118	0.077	0.606	0	Granulocytes	Hikeshi	Down	adjust Pvalue < 0.01
0	-0.50026	0.009	0.345	0	Granulocytes	Tns3	Down	adjust Pvalue < 0.01
0	-0.500488	0.049	0.527	0	Granulocytes	Txndc15	Down	adjust Pvalue < 0.01
0	-0.500491	0.174	0.679	0	Granulocytes	Elovl1	Down	adjust Pvalue < 0.01
0	-0.500861	0.026	0.325	0	Granulocytes	Arl4a	Down	adjust Pvalue < 0.01
0	-0.501266	0.009	0.408	0	Granulocytes	Mrpl37	Down	adjust Pvalue < 0.01
0	-0.501363	0.096	0.538	0	Granulocytes	Zeb2	Down	adjust Pvalue < 0.01
0	-0.501513	0.144	0.708	0	Granulocytes	Ccdc124	Down	adjust Pvalue < 0.01
0	-0.501575	0.068	0.513	0	Granulocytes	Gyg1	Down	adjust Pvalue < 0.01
0	-0.501729	0.037	0.33	0	Granulocytes	Smc4	Down	adjust Pvalue < 0.01
0	-0.502764	0.014	0.396	0	Granulocytes	Gars	Down	adjust Pvalue < 0.01
0	-0.503123	0.018	0.352	0	Granulocytes	Cbx5	Down	adjust Pvalue < 0.01
0	-0.503775	0.075	0.577	0	Granulocytes	Dera	Down	adjust Pvalue < 0.01
0	-0.505054	0.01	0.367	0	Granulocytes	Man2b2	Down	adjust Pvalue < 0.01
0	-0.505086	0.063	0.566	0	Granulocytes	Ift20	Down	adjust Pvalue < 0.01
0	-0.505541	0.013	0.292	0	Granulocytes	Cx3cr1	Down	adjust Pvalue < 0.01
0	-0.506077	0.025	0.356	0	Granulocytes	Mt-nd6	Down	adjust Pvalue < 0.01
0	-0.50625	0.068	0.597	0	Granulocytes	Mrps16	Down	adjust Pvalue < 0.01
0	-0.506887	0.009	0.295	0	Granulocytes	Sowahc	Down	adjust Pvalue < 0.01
0	-0.508234	0.014	0.339	0	Granulocytes	Rdx	Down	adjust Pvalue < 0.01
0	-0.508773	0.016	0.436	0	Granulocytes	Hmbs	Down	adjust Pvalue < 0.01
0	-0.508924	0.028	0.452	0	Granulocytes	Bola1	Down	adjust Pvalue < 0.01
0	-0.509253	0.089	0.585	0	Granulocytes	Pnn	Down	adjust Pvalue < 0.01
0	-0.509428	0.016	0.409	0	Granulocytes	Aldh9a1	Down	adjust Pvalue < 0.01
0	-0.50994	0.015	0.379	0	Granulocytes	AABR07031089.1	Down	adjust Pvalue < 0.01
0	-0.509965	0.021	0.4	0	Granulocytes	Arl2bp	Down	adjust Pvalue < 0.01
0	-0.510195	0.006	0.263	0	Granulocytes	Mcm6	Down	adjust Pvalue < 0.01
0	-0.510903	0.019	0.275	0	Granulocytes	Hmgn3	Down	adjust Pvalue < 0.01
0	-0.510994	0.013	0.321	0	Granulocytes	Ezh2	Down	adjust Pvalue < 0.01
0	-0.511949	0.025	0.473	0	Granulocytes	Cuedc2	Down	adjust Pvalue < 0.01
0	-0.512017	0.047	0.514	0	Granulocytes	Tax1bp3	Down	adjust Pvalue < 0.01
0	-0.512623	0.027	0.403	0	Granulocytes	Nop56	Down	adjust Pvalue < 0.01
0	-0.512663	0.059	0.506	0	Granulocytes	Hip1	Down	adjust Pvalue < 0.01
0	-0.514096	0.01	0.343	0	Granulocytes	Tmem97	Down	adjust Pvalue < 0.01
0	-0.514565	0.223	0.725	0	Granulocytes	Eif1b	Down	adjust Pvalue < 0.01
0	-0.514897	0.207	0.764	0	Granulocytes	Lman2	Down	adjust Pvalue < 0.01
0	-0.515449	0.006	0.288	0	Granulocytes	Tk1	Down	adjust Pvalue < 0.01
0	-0.515649	0.025	0.414	0	Granulocytes	AABR07053687.1	Down	adjust Pvalue < 0.01
0	-0.515904	0.044	0.54	0	Granulocytes	Psmg4	Down	adjust Pvalue < 0.01
0	-0.51683	0.012	0.414	0	Granulocytes	Wdr18	Down	adjust Pvalue < 0.01
0	-0.517501	0.013	0.254	0	Granulocytes	Mfge8	Down	adjust Pvalue < 0.01
0	-0.517556	0.021	0.447	0	Granulocytes	Rars	Down	adjust Pvalue < 0.01
0	-0.517666	0.041	0.514	0	Granulocytes	Cnpy3	Down	adjust Pvalue < 0.01
0	-0.518884	0.117	0.676	0	Granulocytes	Lsm12	Down	adjust Pvalue < 0.01
0	-0.519041	0.026	0.302	0	Granulocytes	Sh3glb2	Down	adjust Pvalue < 0.01
0	-0.519052	0.077	0.57	0	Granulocytes	Arl8b	Down	adjust Pvalue < 0.01
0	-0.519174	0.019	0.397	0	Granulocytes	Ercc1	Down	adjust Pvalue < 0.01
0	-0.519374	0.09	0.638	0	Granulocytes	Chchd1	Down	adjust Pvalue < 0.01
0	-0.51999	0.129	0.679	0	Granulocytes	Ube2n	Down	adjust Pvalue < 0.01
0	-0.520095	0.412	0.885	0	Granulocytes	Snrpe	Down	adjust Pvalue < 0.01
0	-0.521441	0.028	0.47	0	Granulocytes	Nr2c2ap	Down	adjust Pvalue < 0.01
0	-0.522513	0.199	0.766	0	Granulocytes	Pitpna	Down	adjust Pvalue < 0.01
0	-0.522702	0.111	0.634	0	Granulocytes	Lsm7	Down	adjust Pvalue < 0.01
0	-0.522974	0.008	0.318	0	Granulocytes	Itga6	Down	adjust Pvalue < 0.01
0	-0.524829	0.021	0.304	0	Granulocytes	Slc22a17	Down	adjust Pvalue < 0.01
0	-0.525013	0.069	0.54	0	Granulocytes	Surf4	Down	adjust Pvalue < 0.01
0	-0.525602	0.146	0.71	0	Granulocytes	Snx6	Down	adjust Pvalue < 0.01
0	-0.525941	0.01	0.399	0	Granulocytes	Smyd2	Down	adjust Pvalue < 0.01
0	-0.526543	0.06	0.539	0	Granulocytes	Magt1	Down	adjust Pvalue < 0.01
0	-0.526847	0.011	0.415	0	Granulocytes	Decr1	Down	adjust Pvalue < 0.01
0	-0.527131	0.005	0.324	0	Granulocytes	Dyrk2	Down	adjust Pvalue < 0.01
0	-0.527209	0.035	0.467	0	Granulocytes	Vps13c	Down	adjust Pvalue < 0.01
0	-0.527604	0.097	0.634	0	Granulocytes	Vps35	Down	adjust Pvalue < 0.01
0	-0.52804	0.097	0.643	0	Granulocytes	Ppp1cc	Down	adjust Pvalue < 0.01
0	-0.528216	0.044	0.5	0	Granulocytes	Stx12	Down	adjust Pvalue < 0.01
0	-0.528564	0.091	0.532	0	Granulocytes	Por	Down	adjust Pvalue < 0.01
0	-0.52996	0.262	0.786	0	Granulocytes	Hspd1	Down	adjust Pvalue < 0.01
0	-0.530731	0.159	0.721	0	Granulocytes	Necap2	Down	adjust Pvalue < 0.01
0	-0.531064	0.123	0.672	0	Granulocytes	Use1	Down	adjust Pvalue < 0.01
0	-0.531294	0.021	0.445	0	Granulocytes	Nkapd1	Down	adjust Pvalue < 0.01
0	-0.531394	0.018	0.36	0	Granulocytes	Rab7b	Down	adjust Pvalue < 0.01
0	-0.531709	0.076	0.602	0	Granulocytes	Dnajb11	Down	adjust Pvalue < 0.01
0	-0.532098	0.031	0.46	0	Granulocytes	Syncrip	Down	adjust Pvalue < 0.01
0	-0.532275	0.009	0.288	0	Granulocytes	Pou2f2	Down	adjust Pvalue < 0.01
0	-0.532458	0.021	0.411	0	Granulocytes	Specc1	Down	adjust Pvalue < 0.01
0	-0.533505	0.075	0.569	0	Granulocytes	Dtymk	Down	adjust Pvalue < 0.01
0	-0.533828	0.051	0.545	0	Granulocytes	Mrpl55	Down	adjust Pvalue < 0.01
0	-0.534337	0.04	0.424	0	Granulocytes	Odc1	Down	adjust Pvalue < 0.01
0	-0.534351	0.025	0.432	0	Granulocytes	AABR07050545.1	Down	adjust Pvalue < 0.01
0	-0.535156	0.023	0.428	0	Granulocytes	Blvrb	Down	adjust Pvalue < 0.01
0	-0.535523	0.022	0.445	0	Granulocytes	Glb1	Down	adjust Pvalue < 0.01
0	-0.535569	0.069	0.547	0	Granulocytes	Srsf7	Down	adjust Pvalue < 0.01
0	-0.535868	0.383	0.868	0	Granulocytes	Bri3	Down	adjust Pvalue < 0.01
0	-0.536045	0.03	0.437	0	Granulocytes	Dnajc9	Down	adjust Pvalue < 0.01
0	-0.536591	0.008	0.387	0	Granulocytes	Umps	Down	adjust Pvalue < 0.01
0	-0.537036	0.026	0.413	0	Granulocytes	Rock2	Down	adjust Pvalue < 0.01
0	-0.537229	0.087	0.479	0	Granulocytes	Gna15	Down	adjust Pvalue < 0.01
0	-0.537862	0.164	0.539	0	Granulocytes	Bin2	Down	adjust Pvalue < 0.01
0	-0.537866	0.012	0.399	0	Granulocytes	Cdk4	Down	adjust Pvalue < 0.01
0	-0.538118	0.3	0.8	0	Granulocytes	LOC691807	Down	adjust Pvalue < 0.01
0	-0.538489	0.477	0.903	0	Granulocytes	Atp5mf	Down	adjust Pvalue < 0.01
0	-0.538654	0.021	0.418	0	Granulocytes	Laptm4b	Down	adjust Pvalue < 0.01
0	-0.538945	0.017	0.436	0	Granulocytes	Oat	Down	adjust Pvalue < 0.01
0	-0.540218	0.015	0.441	0	Granulocytes	Mrps11	Down	adjust Pvalue < 0.01
0	-0.540403	0.012	0.331	0	Granulocytes	Ccdc88a	Down	adjust Pvalue < 0.01
0	-0.54054	0.036	0.501	0	Granulocytes	Pigp	Down	adjust Pvalue < 0.01
0	-0.540577	0.043	0.409	0	Granulocytes	Pik3r1	Down	adjust Pvalue < 0.01
0	-0.541428	0.06	0.472	0	Granulocytes	Rin2	Down	adjust Pvalue < 0.01
0	-0.541573	0.178	0.753	0	Granulocytes	Psmc5	Down	adjust Pvalue < 0.01
0	-0.541587	0.021	0.471	0	Granulocytes	Mrps26	Down	adjust Pvalue < 0.01
0	-0.54172	0.016	0.376	0	Granulocytes	Pkig	Down	adjust Pvalue < 0.01
0	-0.541864	0.18	0.62	0	Granulocytes	Csrp1	Down	adjust Pvalue < 0.01
0	-0.542027	0.012	0.298	0	Granulocytes	Plk2	Down	adjust Pvalue < 0.01
0	-0.542434	0.266	0.831	0	Granulocytes	Ndufs7	Down	adjust Pvalue < 0.01
0	-0.54303	0.189	0.731	0	Granulocytes	Serp1	Down	adjust Pvalue < 0.01
0	-0.543478	0.008	0.407	0	Granulocytes	Nipsnap3b	Down	adjust Pvalue < 0.01
0	-0.544105	0.031	0.497	0	Granulocytes	Mrpl3	Down	adjust Pvalue < 0.01
0	-0.544622	0.011	0.416	0	Granulocytes	Nans	Down	adjust Pvalue < 0.01
0	-0.544625	0.009	0.372	0	Granulocytes	Fam129b	Down	adjust Pvalue < 0.01
0	-0.545026	0.039	0.515	0	Granulocytes	Gps1	Down	adjust Pvalue < 0.01
0	-0.545398	0.033	0.503	0	Granulocytes	Eef1e1	Down	adjust Pvalue < 0.01
0	-0.545408	0.038	0.42	0	Granulocytes	Nasp	Down	adjust Pvalue < 0.01
0	-0.54584	0.071	0.52	0	Granulocytes	Adam15	Down	adjust Pvalue < 0.01
0	-0.54604	0.008	0.376	0	Granulocytes	Npl	Down	adjust Pvalue < 0.01
0	-0.54604	0.056	0.576	0	Granulocytes	Glrx5	Down	adjust Pvalue < 0.01
0	-0.546168	0.16	0.702	0	Granulocytes	Lsm4	Down	adjust Pvalue < 0.01
0	-0.546674	0.116	0.664	0	Granulocytes	Gtf2h5	Down	adjust Pvalue < 0.01
0	-0.547014	0.034	0.49	0	Granulocytes	RGD1306063	Down	adjust Pvalue < 0.01
0	-0.547071	0.049	0.406	0	Granulocytes	Ube2d1	Down	adjust Pvalue < 0.01
0	-0.547432	0.016	0.399	0	Granulocytes	Parvb	Down	adjust Pvalue < 0.01
0	-0.547929	0.017	0.466	0	Granulocytes	Naxe	Down	adjust Pvalue < 0.01
0	-0.547944	0.1	0.596	0	Granulocytes	Sfpq	Down	adjust Pvalue < 0.01
0	-0.548204	0.027	0.491	0	Granulocytes	Pofut2	Down	adjust Pvalue < 0.01
0	-0.548874	0.02	0.437	0	Granulocytes	Mrps18b	Down	adjust Pvalue < 0.01
0	-0.549118	0.033	0.336	0	Granulocytes	Dnaaf2	Down	adjust Pvalue < 0.01
0	-0.549284	0.039	0.519	0	Granulocytes	Tmem223	Down	adjust Pvalue < 0.01
0	-0.549732	0.283	0.842	0	Granulocytes	Ptges3	Down	adjust Pvalue < 0.01
0	-0.549907	0.034	0.466	0	Granulocytes	AABR07065438.1	Down	adjust Pvalue < 0.01
0	-0.55015	0.172	0.776	0	Granulocytes	Nol7	Down	adjust Pvalue < 0.01
0	-0.550313	0.039	0.456	0	Granulocytes	Lsm2	Down	adjust Pvalue < 0.01
0	-0.550405	0.125	0.677	0	Granulocytes	Eif4e2	Down	adjust Pvalue < 0.01
0	-0.550554	0.065	0.602	0	Granulocytes	Fbxo6	Down	adjust Pvalue < 0.01
0	-0.550848	0.01	0.411	0	Granulocytes	Gcsh	Down	adjust Pvalue < 0.01
0	-0.551086	0.085	0.577	0	Granulocytes	Mfsd1	Down	adjust Pvalue < 0.01
0	-0.551219	0.337	0.829	0	Granulocytes	Dynlrb1	Down	adjust Pvalue < 0.01
0	-0.551228	0.012	0.415	0	Granulocytes	Ddx1	Down	adjust Pvalue < 0.01
0	-0.551841	0.106	0.674	0	Granulocytes	Srp9	Down	adjust Pvalue < 0.01
0	-0.551914	0.021	0.408	0	Granulocytes	AABR07002792.2	Down	adjust Pvalue < 0.01
0	-0.552908	0.009	0.429	0	Granulocytes	Ivd	Down	adjust Pvalue < 0.01
0	-0.553501	0.06	0.575	0	Granulocytes	Rwdd1	Down	adjust Pvalue < 0.01
0	-0.553749	0.005	0.307	0	Granulocytes	Slc1a3	Down	adjust Pvalue < 0.01
0	-0.553761	0.043	0.478	0	Granulocytes	Ctnna1	Down	adjust Pvalue < 0.01
0	-0.554123	0.073	0.555	0	Granulocytes	Rragc	Down	adjust Pvalue < 0.01
0	-0.554277	0.047	0.458	0	Granulocytes	Abi3	Down	adjust Pvalue < 0.01
0	-0.554871	0.316	0.875	0	Granulocytes	Pfdn5	Down	adjust Pvalue < 0.01
0	-0.555198	0.017	0.451	0	Granulocytes	Polr3h	Down	adjust Pvalue < 0.01
0	-0.555512	0.335	0.866	0	Granulocytes	Arf5	Down	adjust Pvalue < 0.01
0	-0.555938	0.195	0.746	0	Granulocytes	Atp5me	Down	adjust Pvalue < 0.01
0	-0.556014	0.051	0.553	0	Granulocytes	Mrps36	Down	adjust Pvalue < 0.01
0	-0.556162	0.025	0.453	0	Granulocytes	Bola3	Down	adjust Pvalue < 0.01
0	-0.557873	0.009	0.403	0	Granulocytes	Renbp	Down	adjust Pvalue < 0.01
0	-0.558277	0.045	0.459	0	Granulocytes	Fam110a	Down	adjust Pvalue < 0.01
0	-0.558303	0.078	0.606	0	Granulocytes	Cfdp1	Down	adjust Pvalue < 0.01
0	-0.558797	0.078	0.552	0	Granulocytes	Lrp1	Down	adjust Pvalue < 0.01
0	-0.560328	0.065	0.584	0	Granulocytes	Nabp2	Down	adjust Pvalue < 0.01
0	-0.560504	0.288	0.856	0	Granulocytes	Hnrnpf	Down	adjust Pvalue < 0.01
0	-0.560712	0.016	0.359	0	Granulocytes	Phyh	Down	adjust Pvalue < 0.01
0	-0.561241	0.07	0.609	0	Granulocytes	Dpm2	Down	adjust Pvalue < 0.01
0	-0.561502	0.024	0.388	0	Granulocytes	Calu	Down	adjust Pvalue < 0.01
0	-0.562207	0.008	0.408	0	Granulocytes	AABR07002683.1	Down	adjust Pvalue < 0.01
0	-0.562985	0.049	0.546	0	Granulocytes	Nop16	Down	adjust Pvalue < 0.01
0	-0.564313	0.042	0.438	0	Granulocytes	Ktn1	Down	adjust Pvalue < 0.01
0	-0.564936	0.014	0.409	0	Granulocytes	Fbl	Down	adjust Pvalue < 0.01
0	-0.565077	0.026	0.482	0	Granulocytes	Smim11	Down	adjust Pvalue < 0.01
0	-0.566118	0.069	0.608	0	Granulocytes	Tex261	Down	adjust Pvalue < 0.01
0	-0.566181	0.054	0.581	0	Granulocytes	Mrps17	Down	adjust Pvalue < 0.01
0	-0.566373	0.156	0.713	0	Granulocytes	Atp6v1d	Down	adjust Pvalue < 0.01
0	-0.566395	0.019	0.446	0	Granulocytes	Nsmce4a	Down	adjust Pvalue < 0.01
0	-0.567072	0.068	0.407	0	Granulocytes	Bcat1	Down	adjust Pvalue < 0.01
0	-0.567613	0.065	0.588	0	Granulocytes	Mkks	Down	adjust Pvalue < 0.01
0	-0.567697	0.049	0.481	0	Granulocytes	Nop58	Down	adjust Pvalue < 0.01
0	-0.567794	0.029	0.376	0	Granulocytes	Gmnn	Down	adjust Pvalue < 0.01
0	-0.568256	0.175	0.704	0	Granulocytes	Hnrnpd	Down	adjust Pvalue < 0.01
0	-0.568635	0.045	0.545	0	Granulocytes	Psmd3	Down	adjust Pvalue < 0.01
0	-0.568887	0.174	0.73	0	Granulocytes	Mlf2	Down	adjust Pvalue < 0.01
0	-0.569301	0.059	0.578	0	Granulocytes	Cnih1	Down	adjust Pvalue < 0.01
0	-0.569425	0.025	0.507	0	Granulocytes	mrpl11	Down	adjust Pvalue < 0.01
0	-0.570887	0.258	0.788	0	Granulocytes	Psme2	Down	adjust Pvalue < 0.01
0	-0.571069	0.154	0.641	0	Granulocytes	Mapk3	Down	adjust Pvalue < 0.01
0	-0.571424	0.1	0.62	0	Granulocytes	LOC103693430	Down	adjust Pvalue < 0.01
0	-0.572111	0.1	0.607	0	Granulocytes	Morf4l2	Down	adjust Pvalue < 0.01
0	-0.57218	0.042	0.426	0	Granulocytes	Ppial4d	Down	adjust Pvalue < 0.01
0	-0.573649	0.07	0.607	0	Granulocytes	Clptm1l	Down	adjust Pvalue < 0.01
0	-0.574617	0.134	0.696	0	Granulocytes	Mcts1	Down	adjust Pvalue < 0.01
0	-0.57478	0.104	0.661	0	Granulocytes	Rab1a	Down	adjust Pvalue < 0.01
0	-0.575162	0.069	0.601	0	Granulocytes	Eif2s1	Down	adjust Pvalue < 0.01
0	-0.57539	0.007	0.266	0	Granulocytes	Plpp3	Down	adjust Pvalue < 0.01
0	-0.576067	0.031	0.484	0	Granulocytes	Erlec1	Down	adjust Pvalue < 0.01
0	-0.576077	0.091	0.627	0	Granulocytes	Zc3h15	Down	adjust Pvalue < 0.01
0	-0.576385	0.017	0.395	0	Granulocytes	Irf5	Down	adjust Pvalue < 0.01
0	-0.576805	0.006	0.385	0	Granulocytes	RGD1309104	Down	adjust Pvalue < 0.01
0	-0.57769	0.037	0.475	0	Granulocytes	Pmm1	Down	adjust Pvalue < 0.01
0	-0.578371	0.008	0.375	0	Granulocytes	Mdfic	Down	adjust Pvalue < 0.01
0	-0.578918	0.031	0.417	0	Granulocytes	Osbpl1a	Down	adjust Pvalue < 0.01
0	-0.578953	0.049	0.487	0	Granulocytes	Ccdc107	Down	adjust Pvalue < 0.01
0	-0.579635	0.024	0.279	0	Granulocytes	Tgm2	Down	adjust Pvalue < 0.01
0	-0.58027	0.022	0.472	0	Granulocytes	Blmh	Down	adjust Pvalue < 0.01
0	-0.581109	0.032	0.508	0	Granulocytes	Rps19bp1	Down	adjust Pvalue < 0.01
0	-0.581137	0.425	0.913	0	Granulocytes	Psmb1	Down	adjust Pvalue < 0.01
0	-0.581174	0.183	0.76	0	Granulocytes	Pabpn1	Down	adjust Pvalue < 0.01
0	-0.581411	0.165	0.751	0	Granulocytes	Mrps21	Down	adjust Pvalue < 0.01
0	-0.583147	0.543	0.821	0	Granulocytes	Fxyd5	Down	adjust Pvalue < 0.01
0	-0.583832	0.094	0.463	0	Granulocytes	Mgst3	Down	adjust Pvalue < 0.01
0	-0.583959	0.263	0.783	0	Granulocytes	Cd47	Down	adjust Pvalue < 0.01
0	-0.58407	0.066	0.577	0	Granulocytes	Psmd14	Down	adjust Pvalue < 0.01
0	-0.584202	0.033	0.476	0	Granulocytes	Cdk5rap3	Down	adjust Pvalue < 0.01
0	-0.584564	0.096	0.347	0	Granulocytes	Cyp51	Down	adjust Pvalue < 0.01
0	-0.584684	0.004	0.302	0	Granulocytes	Axl	Down	adjust Pvalue < 0.01
0	-0.584719	0.119	0.664	0	Granulocytes	Coro1b	Down	adjust Pvalue < 0.01
0	-0.58475	0.052	0.501	0	Granulocytes	AC128960.1	Down	adjust Pvalue < 0.01
0	-0.584876	0.064	0.596	0	Granulocytes	Nmt1	Down	adjust Pvalue < 0.01
0	-0.585509	0.188	0.731	0	Granulocytes	Atp6v1e1	Down	adjust Pvalue < 0.01
0	-0.586532	0.128	0.695	0	Granulocytes	RGD1311703	Down	adjust Pvalue < 0.01
0	-0.586675	0.032	0.397	0	Granulocytes	Clec4a1	Down	adjust Pvalue < 0.01
0	-0.588478	0.031	0.522	0	Granulocytes	Stoml2	Down	adjust Pvalue < 0.01
0	-0.589238	0.01	0.405	0	Granulocytes	Rnaseh2c	Down	adjust Pvalue < 0.01
0	-0.589372	0.031	0.499	0	Granulocytes	Mrpl48	Down	adjust Pvalue < 0.01
0	-0.589466	0.04	0.509	0	Granulocytes	Sec61a1	Down	adjust Pvalue < 0.01
0	-0.589543	0.017	0.423	0	Granulocytes	Bzw2	Down	adjust Pvalue < 0.01
0	-0.589919	0.048	0.378	0	Granulocytes	Hist1h1e	Down	adjust Pvalue < 0.01
0	-0.590461	0.007	0.25	0	Granulocytes	Clec2l	Down	adjust Pvalue < 0.01
0	-0.590599	0.127	0.69	0	Granulocytes	Eif3g	Down	adjust Pvalue < 0.01
0	-0.591169	0.054	0.513	0	Granulocytes	Kpnb1	Down	adjust Pvalue < 0.01
0	-0.591808	0.419	0.887	0	Granulocytes	Ppp1ca	Down	adjust Pvalue < 0.01
0	-0.592142	0.088	0.631	0	Granulocytes	Dnajc3	Down	adjust Pvalue < 0.01
0	-0.592533	0.03	0.505	0	Granulocytes	Dpm3	Down	adjust Pvalue < 0.01
0	-0.592534	0.036	0.518	0	Granulocytes	Mrps28	Down	adjust Pvalue < 0.01
0	-0.59265	0.132	0.672	0	Granulocytes	RGD1562987	Down	adjust Pvalue < 0.01
0	-0.592758	0.035	0.486	0	Granulocytes	Ptpra	Down	adjust Pvalue < 0.01
0	-0.593678	0.064	0.518	0	Granulocytes	Fnta	Down	adjust Pvalue < 0.01
0	-0.593862	0.036	0.533	0	Granulocytes	Phax	Down	adjust Pvalue < 0.01
0	-0.593874	0.051	0.556	0	Granulocytes	Adss	Down	adjust Pvalue < 0.01
0	-0.595149	0.844	0.984	0	Granulocytes	Serf2	Down	adjust Pvalue < 0.01
0	-0.596155	0.023	0.442	0	Granulocytes	Hdgf	Down	adjust Pvalue < 0.01
0	-0.59663	0.06	0.371	0	Granulocytes	Pla2g16	Down	adjust Pvalue < 0.01
0	-0.597522	0.018	0.481	0	Granulocytes	Xpnpep1	Down	adjust Pvalue < 0.01
0	-0.597779	0.035	0.523	0	Granulocytes	Ptpa	Down	adjust Pvalue < 0.01
0	-0.598863	0.006	0.37	0	Granulocytes	Lpxn	Down	adjust Pvalue < 0.01
0	-0.599571	0.029	0.519	0	Granulocytes	Mtx1	Down	adjust Pvalue < 0.01
0	-0.600992	0.005	0.396	0	Granulocytes	Dcxr	Down	adjust Pvalue < 0.01
0	-0.603003	0.035	0.48	0	Granulocytes	Otulin	Down	adjust Pvalue < 0.01
0	-0.603162	0.015	0.451	0	Granulocytes	Aig1	Down	adjust Pvalue < 0.01
0	-0.603754	0.013	0.422	0	Granulocytes	Ccdc50	Down	adjust Pvalue < 0.01
0	-0.605404	0.128	0.716	0	Granulocytes	Txnl1	Down	adjust Pvalue < 0.01
0	-0.605817	0.022	0.471	0	Granulocytes	Esf1	Down	adjust Pvalue < 0.01
0	-0.606511	0.111	0.692	0	Granulocytes	Cops6	Down	adjust Pvalue < 0.01
0	-0.606547	0.046	0.565	0	Granulocytes	Pgrmc1	Down	adjust Pvalue < 0.01
0	-0.607113	0.02	0.462	0	Granulocytes	Ctnnbip1	Down	adjust Pvalue < 0.01
0	-0.607722	0.062	0.594	0	Granulocytes	Mvb12a	Down	adjust Pvalue < 0.01
0	-0.607813	0.119	0.428	0	Granulocytes	Ubl7	Down	adjust Pvalue < 0.01
0	-0.608364	0.021	0.491	0	Granulocytes	Eci1	Down	adjust Pvalue < 0.01
0	-0.608555	0.049	0.565	0	Granulocytes	Cops5	Down	adjust Pvalue < 0.01
0	-0.608786	0.011	0.411	0	Granulocytes	Ebpl	Down	adjust Pvalue < 0.01
0	-0.609402	0.208	0.779	0	Granulocytes	Atp6v0d1	Down	adjust Pvalue < 0.01
0	-0.610969	0.024	0.513	0	Granulocytes	Glrx2	Down	adjust Pvalue < 0.01
0	-0.611111	0.008	0.394	0	Granulocytes	Cttnbp2nl	Down	adjust Pvalue < 0.01
0	-0.611659	0.015	0.474	0	Granulocytes	Tufm	Down	adjust Pvalue < 0.01
0	-0.613117	0.014	0.414	0	Granulocytes	RGD1565131	Down	adjust Pvalue < 0.01
0	-0.613137	0.059	0.601	0	Granulocytes	Slc39a7	Down	adjust Pvalue < 0.01
0	-0.613348	0.032	0.389	0	Granulocytes	AABR07035539.1	Down	adjust Pvalue < 0.01
0	-0.614381	0.032	0.521	0	Granulocytes	Anxa7	Down	adjust Pvalue < 0.01
0	-0.614485	0.03	0.505	0	Granulocytes	Tspan31	Down	adjust Pvalue < 0.01
0	-0.614798	0.06	0.345	0	Granulocytes	Idi1	Down	adjust Pvalue < 0.01
0	-0.615094	0.019	0.471	0	Granulocytes	Fh	Down	adjust Pvalue < 0.01
0	-0.617784	0.019	0.274	0	Granulocytes	Pttg1	Down	adjust Pvalue < 0.01
0	-0.618027	0.138	0.741	0	Granulocytes	Anapc11	Down	adjust Pvalue < 0.01
0	-0.61844	0.045	0.527	0	Granulocytes	Ptbp1	Down	adjust Pvalue < 0.01
0	-0.618622	0.033	0.53	0	Granulocytes	Mtch2	Down	adjust Pvalue < 0.01
0	-0.619689	0.225	0.677	0	Granulocytes	Pycard	Down	adjust Pvalue < 0.01
0	-0.619858	0.093	0.632	0	Granulocytes	Nono	Down	adjust Pvalue < 0.01
0	-0.619935	0.023	0.455	0	Granulocytes	Golga4	Down	adjust Pvalue < 0.01
0	-0.62057	0.112	0.694	0	Granulocytes	Ndufs4	Down	adjust Pvalue < 0.01
0	-0.62062	0.05	0.588	0	Granulocytes	Mrps18a	Down	adjust Pvalue < 0.01
0	-0.6208	0.044	0.557	0	Granulocytes	Atic	Down	adjust Pvalue < 0.01
0	-0.621363	0.019	0.439	0	Granulocytes	Pdia4	Down	adjust Pvalue < 0.01
0	-0.621392	0.031	0.548	0	Granulocytes	Mrpl35	Down	adjust Pvalue < 0.01
0	-0.621982	0.041	0.494	0	Granulocytes	Nek6	Down	adjust Pvalue < 0.01
0	-0.622139	0.068	0.544	0	Granulocytes	Slc29a3	Down	adjust Pvalue < 0.01
0	-0.62217	0.006	0.419	0	Granulocytes	Naglu	Down	adjust Pvalue < 0.01
0	-0.622541	0.08	0.53	0	Granulocytes	Ybx1-ps3	Down	adjust Pvalue < 0.01
0	-0.622828	0.006	0.424	0	Granulocytes	Camk1	Down	adjust Pvalue < 0.01
0	-0.622839	0.063	0.585	0	Granulocytes	Nars	Down	adjust Pvalue < 0.01
0	-0.623417	0.016	0.267	0	Granulocytes	Tnfrsf12a	Down	adjust Pvalue < 0.01
0	-0.624197	0.024	0.503	0	Granulocytes	Snd1	Down	adjust Pvalue < 0.01
0	-0.624434	0.063	0.612	0	Granulocytes	Chchd3	Down	adjust Pvalue < 0.01
0	-0.624928	0.044	0.534	0	Granulocytes	Usp14	Down	adjust Pvalue < 0.01
0	-0.626623	0.419	0.894	0	Granulocytes	Ndufb9	Down	adjust Pvalue < 0.01
0	-0.626774	0.039	0.526	0	Granulocytes	Smarca4	Down	adjust Pvalue < 0.01
0	-0.628732	0.038	0.568	0	Granulocytes	Fibp	Down	adjust Pvalue < 0.01
0	-0.628789	0.037	0.534	0	Granulocytes	Srsf6	Down	adjust Pvalue < 0.01
0	-0.629091	0.499	0.884	0	Granulocytes	Eno1	Down	adjust Pvalue < 0.01
0	-0.629447	0.052	0.572	0	Granulocytes	Eny2	Down	adjust Pvalue < 0.01
0	-0.629819	0.03	0.501	0	Granulocytes	Lars	Down	adjust Pvalue < 0.01
0	-0.630025	0.177	0.518	0	Granulocytes	Rgs2	Down	adjust Pvalue < 0.01
0	-0.63058	0.086	0.646	0	Granulocytes	Eif2s3	Down	adjust Pvalue < 0.01
0	-0.63079	0.005	0.261	0	Granulocytes	Ccr5	Down	adjust Pvalue < 0.01
0	-0.63087	0.01	0.355	0	Granulocytes	Tceal9	Down	adjust Pvalue < 0.01
0	-0.631394	0.021	0.326	0	Granulocytes	Aspa	Down	adjust Pvalue < 0.01
0	-0.631409	0.207	0.79	0	Granulocytes	Rabac1	Down	adjust Pvalue < 0.01
0	-0.631963	0.122	0.62	0	Granulocytes	Ehd4	Down	adjust Pvalue < 0.01
0	-0.63352	0.031	0.534	0	Granulocytes	Samm50	Down	adjust Pvalue < 0.01
0	-0.633528	0.048	0.599	0	Granulocytes	Nubp1	Down	adjust Pvalue < 0.01
0	-0.634585	0.053	0.49	0	Granulocytes	Tcirg1	Down	adjust Pvalue < 0.01
0	-0.636987	0.084	0.684	0	Granulocytes	Mrps23	Down	adjust Pvalue < 0.01
0	-0.637221	0.006	0.311	0	Granulocytes	Gpx3	Down	adjust Pvalue < 0.01
0	-0.63758	0.042	0.548	0	Granulocytes	Cops2	Down	adjust Pvalue < 0.01
0	-0.637998	0.059	0.609	0	Granulocytes	Dpy30	Down	adjust Pvalue < 0.01
0	-0.638343	0.103	0.668	0	Granulocytes	Psmd7	Down	adjust Pvalue < 0.01
0	-0.638616	0.07	0.611	0	Granulocytes	Xrn2	Down	adjust Pvalue < 0.01
0	-0.638704	0.024	0.313	0	Granulocytes	Ddah2	Down	adjust Pvalue < 0.01
0	-0.63887	0.019	0.448	0	Granulocytes	Dnph1	Down	adjust Pvalue < 0.01
0	-0.638972	0.098	0.624	0	Granulocytes	Sept2	Down	adjust Pvalue < 0.01
0	-0.639738	0.101	0.667	0	Granulocytes	Abcf1	Down	adjust Pvalue < 0.01
0	-0.641369	0.008	0.412	0	Granulocytes	Txndc5	Down	adjust Pvalue < 0.01
0	-0.641698	0.042	0.391	0	Granulocytes	Dpy19l1	Down	adjust Pvalue < 0.01
0	-0.641871	0.028	0.533	0	Granulocytes	Adh4	Down	adjust Pvalue < 0.01
0	-0.643522	0.069	0.491	0	Granulocytes	Arl2	Down	adjust Pvalue < 0.01
0	-0.644409	0.086	0.474	0	Granulocytes	Psip1	Down	adjust Pvalue < 0.01
0	-0.64454	0.025	0.362	0	Granulocytes	Cfl2	Down	adjust Pvalue < 0.01
0	-0.645111	0.014	0.343	0	Granulocytes	Bex3	Down	adjust Pvalue < 0.01
0	-0.646959	0.108	0.689	0	Granulocytes	Dnajc19	Down	adjust Pvalue < 0.01
0	-0.647928	0.205	0.786	0	Granulocytes	Srsf2	Down	adjust Pvalue < 0.01
0	-0.648149	0.063	0.613	0	Granulocytes	Ctbp1	Down	adjust Pvalue < 0.01
0	-0.648443	0.105	0.661	0	Granulocytes	Rpn1	Down	adjust Pvalue < 0.01
0	-0.648458	0.018	0.479	0	Granulocytes	Gaa	Down	adjust Pvalue < 0.01
0	-0.648922	0.004	0.307	0	Granulocytes	Tifab	Down	adjust Pvalue < 0.01
0	-0.649268	0.091	0.67	0	Granulocytes	Zfp91	Down	adjust Pvalue < 0.01
0	-0.649538	0.032	0.536	0	Granulocytes	Dhrs7	Down	adjust Pvalue < 0.01
0	-0.650328	0.008	0.264	0	Granulocytes	Birc5	Down	adjust Pvalue < 0.01
0	-0.652617	0.019	0.52	0	Granulocytes	Gtf3a	Down	adjust Pvalue < 0.01
0	-0.653092	0.012	0.444	0	Granulocytes	Uap1l1	Down	adjust Pvalue < 0.01
0	-0.654051	0.015	0.444	0	Granulocytes	Fbxw4	Down	adjust Pvalue < 0.01
0	-0.655397	0.208	0.774	0	Granulocytes	Rrbp1	Down	adjust Pvalue < 0.01
0	-0.655602	0.095	0.524	0	Granulocytes	Oaf	Down	adjust Pvalue < 0.01
0	-0.656003	0.151	0.701	0	Granulocytes	Glmp	Down	adjust Pvalue < 0.01
0	-0.656236	0.038	0.557	0	Granulocytes	Bcl7c	Down	adjust Pvalue < 0.01
0	-0.65639	0.022	0.267	0	Granulocytes	Cnn3	Down	adjust Pvalue < 0.01
0	-0.657187	0.061	0.53	0	Granulocytes	Herpud1	Down	adjust Pvalue < 0.01
0	-0.657613	0.031	0.394	0	Granulocytes	Prtfdc1	Down	adjust Pvalue < 0.01
0	-0.65765	0.078	0.643	0	Granulocytes	Leprot	Down	adjust Pvalue < 0.01
0	-0.65829	0.234	0.79	0	Granulocytes	Rnh1	Down	adjust Pvalue < 0.01
0	-0.65943	0.038	0.526	0	Granulocytes	Ube2e3	Down	adjust Pvalue < 0.01
0	-0.659824	0.021	0.438	0	Granulocytes	Lhfpl2	Down	adjust Pvalue < 0.01
0	-0.660022	0.122	0.673	0	Granulocytes	Ndufs5	Down	adjust Pvalue < 0.01
0	-0.660417	0.061	0.338	0	Granulocytes	Msmo1	Down	adjust Pvalue < 0.01
0	-0.661859	0.17	0.752	0	Granulocytes	Psma5	Down	adjust Pvalue < 0.01
0	-0.664136	0.039	0.567	0	Granulocytes	Snx17	Down	adjust Pvalue < 0.01
0	-0.664294	0.096	0.676	0	Granulocytes	Dnaja2	Down	adjust Pvalue < 0.01
0	-0.664309	0.308	0.857	0	Granulocytes	Eif4g2	Down	adjust Pvalue < 0.01
0	-0.664413	0.016	0.503	0	Granulocytes	Dohh	Down	adjust Pvalue < 0.01
0	-0.665234	0.027	0.461	0	Granulocytes	Arsb	Down	adjust Pvalue < 0.01
0	-0.666134	0.035	0.568	0	Granulocytes	Mrpl13	Down	adjust Pvalue < 0.01
0	-0.666205	0.05	0.611	0	Granulocytes	Coa3	Down	adjust Pvalue < 0.01
0	-0.666234	0.058	0.592	0	Granulocytes	Btf3	Down	adjust Pvalue < 0.01
0	-0.666438	0.007	0.429	0	Granulocytes	Tnfsf12	Down	adjust Pvalue < 0.01
0	-0.666443	0.017	0.488	0	Granulocytes	Ssbp4	Down	adjust Pvalue < 0.01
0	-0.667942	0.222	0.804	0	Granulocytes	LOC100361543	Down	adjust Pvalue < 0.01
0	-0.668155	0.039	0.576	0	Granulocytes	LOC100910528	Down	adjust Pvalue < 0.01
0	-0.669578	0.213	0.794	0	Granulocytes	Hsbp1	Down	adjust Pvalue < 0.01
0	-0.670939	0.246	0.743	0	Granulocytes	Cmtm7	Down	adjust Pvalue < 0.01
0	-0.67124	0.024	0.254	0	Granulocytes	Fermt2	Down	adjust Pvalue < 0.01
0	-0.671819	0.031	0.556	0	Granulocytes	Mrps25	Down	adjust Pvalue < 0.01
0	-0.674112	0.032	0.545	0	Granulocytes	Mrps34	Down	adjust Pvalue < 0.01
0	-0.674894	0.027	0.497	0	Granulocytes	Lrrc59	Down	adjust Pvalue < 0.01
0	-0.674904	0.093	0.678	0	Granulocytes	Sar1b	Down	adjust Pvalue < 0.01
0	-0.675633	0.145	0.694	0	Granulocytes	Cd164	Down	adjust Pvalue < 0.01
0	-0.676072	0.019	0.526	0	Granulocytes	Ptpmt1	Down	adjust Pvalue < 0.01
0	-0.676593	0.031	0.534	0	Granulocytes	Eif3b	Down	adjust Pvalue < 0.01
0	-0.677046	0.043	0.566	0	Granulocytes	Ergic3	Down	adjust Pvalue < 0.01
0	-0.67721	0.178	0.782	0	Granulocytes	Ndufa6	Down	adjust Pvalue < 0.01
0	-0.677446	0.137	0.762	0	Granulocytes	Vps28	Down	adjust Pvalue < 0.01
0	-0.678424	0.02	0.537	0	Granulocytes	Fdx2	Down	adjust Pvalue < 0.01
0	-0.678482	0.112	0.688	0	Granulocytes	Sdhc	Down	adjust Pvalue < 0.01
0	-0.6786	0.08	0.598	0	Granulocytes	Gng2	Down	adjust Pvalue < 0.01
0	-0.679162	0.127	0.668	0	Granulocytes	Tubb2a	Down	adjust Pvalue < 0.01
0	-0.67985	0.281	0.837	0	Granulocytes	Ndufb7	Down	adjust Pvalue < 0.01
0	-0.680103	0.043	0.569	0	Granulocytes	Smarcb1	Down	adjust Pvalue < 0.01
0	-0.680903	0.048	0.586	0	Granulocytes	Washc3	Down	adjust Pvalue < 0.01
0	-0.681851	0.088	0.671	0	Granulocytes	Aimp1	Down	adjust Pvalue < 0.01
0	-0.682308	0.02	0.354	0	Granulocytes	Dut	Down	adjust Pvalue < 0.01
0	-0.683447	0.014	0.444	0	Granulocytes	Snrpa	Down	adjust Pvalue < 0.01
0	-0.684118	0.026	0.508	0	Granulocytes	Rps4x-ps9	Down	adjust Pvalue < 0.01
0	-0.684457	0.017	0.52	0	Granulocytes	Mrpl42	Down	adjust Pvalue < 0.01
0	-0.685054	0.006	0.329	0	Granulocytes	Rassf4	Down	adjust Pvalue < 0.01
0	-0.685425	0.047	0.569	0	Granulocytes	Nap1l4	Down	adjust Pvalue < 0.01
0	-0.685475	0.02	0.526	0	Granulocytes	Exosc5	Down	adjust Pvalue < 0.01
0	-0.685569	0.28	0.855	0	Granulocytes	Mif	Down	adjust Pvalue < 0.01
0	-0.686397	0.04	0.58	0	Granulocytes	Elof1	Down	adjust Pvalue < 0.01
0	-0.686768	0.046	0.569	0	Granulocytes	G3bp1	Down	adjust Pvalue < 0.01
0	-0.688294	0.04	0.602	0	Granulocytes	Mrpl58	Down	adjust Pvalue < 0.01
0	-0.68831	0.028	0.519	0	Granulocytes	Prpf19	Down	adjust Pvalue < 0.01
0	-0.688894	0.022	0.39	0	Granulocytes	Evl	Down	adjust Pvalue < 0.01
0	-0.689161	0.095	0.684	0	Granulocytes	Stub1	Down	adjust Pvalue < 0.01
0	-0.689322	0.106	0.7	0	Granulocytes	Rnps1	Down	adjust Pvalue < 0.01
0	-0.689659	0.102	0.675	0	Granulocytes	Emc7	Down	adjust Pvalue < 0.01
0	-0.690806	0.153	0.782	0	Granulocytes	Mrpl27	Down	adjust Pvalue < 0.01
0	-0.691157	0.017	0.523	0	Granulocytes	Mtx2	Down	adjust Pvalue < 0.01
0	-0.691217	0.235	0.834	0	Granulocytes	Sf3b2	Down	adjust Pvalue < 0.01
0	-0.69127	0.025	0.412	0	Granulocytes	P2ry6	Down	adjust Pvalue < 0.01
0	-0.691657	0.024	0.53	0	Granulocytes	Dnajc15	Down	adjust Pvalue < 0.01
0	-0.692399	0.014	0.374	0	Granulocytes	LOC103694872	Down	adjust Pvalue < 0.01
0	-0.69314	0.091	0.687	0	Granulocytes	Copz1	Down	adjust Pvalue < 0.01
0	-0.694389	0.181	0.766	0	Granulocytes	Skp1	Down	adjust Pvalue < 0.01
0	-0.694461	0.181	0.757	0	Granulocytes	Atp1b3	Down	adjust Pvalue < 0.01
0	-0.694691	0.1	0.694	0	Granulocytes	Sarnp	Down	adjust Pvalue < 0.01
0	-0.69482	0.458	0.907	0	Granulocytes	Reep5	Down	adjust Pvalue < 0.01
0	-0.695233	0.014	0.486	0	Granulocytes	Sae1	Down	adjust Pvalue < 0.01
0	-0.69571	0.011	0.335	0	Granulocytes	Mef2c	Down	adjust Pvalue < 0.01
0	-0.697349	0.072	0.626	0	Granulocytes	Lsm5	Down	adjust Pvalue < 0.01
0	-0.697402	0.721	0.955	0	Granulocytes	Cox8a	Down	adjust Pvalue < 0.01
0	-0.699128	0.131	0.747	0	Granulocytes	Guk1	Down	adjust Pvalue < 0.01
0	-0.701189	0.015	0.376	0	Granulocytes	Smc2	Down	adjust Pvalue < 0.01
0	-0.701709	0.291	0.858	0	Granulocytes	Swi5	Down	adjust Pvalue < 0.01
0	-0.701864	0.058	0.605	0	Granulocytes	Hadha	Down	adjust Pvalue < 0.01
0	-0.702227	0.017	0.415	0	Granulocytes	Dctpp1	Down	adjust Pvalue < 0.01
0	-0.702949	0.096	0.645	0	Granulocytes	Hnrnpab	Down	adjust Pvalue < 0.01
0	-0.703234	0.062	0.603	0	Granulocytes	Ccng1	Down	adjust Pvalue < 0.01
0	-0.703713	0.045	0.289	0	Granulocytes	LOC100360791	Down	adjust Pvalue < 0.01
0	-0.703753	0.159	0.754	0	Granulocytes	Pdap1	Down	adjust Pvalue < 0.01
0	-0.703888	0.055	0.637	0	Granulocytes	Mrps14	Down	adjust Pvalue < 0.01
0	-0.704633	0.037	0.321	0	Granulocytes	Sqle	Down	adjust Pvalue < 0.01
0	-0.704701	0.025	0.532	0	Granulocytes	Pbdc1	Down	adjust Pvalue < 0.01
0	-0.70537	0.035	0.567	0	Granulocytes	Ola1	Down	adjust Pvalue < 0.01
0	-0.705623	0.057	0.635	0	Granulocytes	Ndufa9	Down	adjust Pvalue < 0.01
0	-0.705958	0.035	0.281	0	Granulocytes	Npdc1	Down	adjust Pvalue < 0.01
0	-0.706218	0.032	0.534	0	Granulocytes	Rabggtb	Down	adjust Pvalue < 0.01
0	-0.706237	0.059	0.554	0	Granulocytes	Fkbp11	Down	adjust Pvalue < 0.01
0	-0.706298	0.178	0.747	0	Granulocytes	Cltc	Down	adjust Pvalue < 0.01
0	-0.706831	0.036	0.527	0	Granulocytes	AC094217.1	Down	adjust Pvalue < 0.01
0	-0.708539	0.052	0.612	0	Granulocytes	Thoc7	Down	adjust Pvalue < 0.01
0	-0.709705	0.015	0.429	0	Granulocytes	Wdfy1	Down	adjust Pvalue < 0.01
0	-0.710424	0.034	0.551	0	Granulocytes	Ak2	Down	adjust Pvalue < 0.01
0	-0.710478	0.245	0.828	0	Granulocytes	Vapa	Down	adjust Pvalue < 0.01
0	-0.710769	0.143	0.772	0	Granulocytes	Eif3j	Down	adjust Pvalue < 0.01
0	-0.712028	0.216	0.828	0	Granulocytes	Psmb4	Down	adjust Pvalue < 0.01
0	-0.712073	0.059	0.596	0	Granulocytes	Eif3el1	Down	adjust Pvalue < 0.01
0	-0.712207	0.02	0.485	0	Granulocytes	Tp53	Down	adjust Pvalue < 0.01
0	-0.712411	0.053	0.543	0	Granulocytes	Cbx3	Down	adjust Pvalue < 0.01
0	-0.713463	0.154	0.744	0	Granulocytes	Arl6ip5	Down	adjust Pvalue < 0.01
0	-0.713836	0.026	0.499	0	Granulocytes	S100a13	Down	adjust Pvalue < 0.01
0	-0.714381	0.055	0.577	0	Granulocytes	Cyfip1	Down	adjust Pvalue < 0.01
0	-0.714653	0.022	0.505	0	Granulocytes	Snrpa1	Down	adjust Pvalue < 0.01
0	-0.715109	0.334	0.879	0	Granulocytes	Uqcr10	Down	adjust Pvalue < 0.01
0	-0.716105	0.07	0.655	0	Granulocytes	Sars	Down	adjust Pvalue < 0.01
0	-0.717721	0.183	0.797	0	Granulocytes	Vdac3	Down	adjust Pvalue < 0.01
0	-0.718067	0.078	0.653	0	Granulocytes	Psmd6	Down	adjust Pvalue < 0.01
0	-0.718513	0.106	0.711	0	Granulocytes	Ilk	Down	adjust Pvalue < 0.01
0	-0.718683	0.042	0.597	0	Granulocytes	Hras	Down	adjust Pvalue < 0.01
0	-0.719791	0.312	0.873	0	Granulocytes	Cox7a2l	Down	adjust Pvalue < 0.01
0	-0.720171	0.008	0.281	0	Granulocytes	Spc24	Down	adjust Pvalue < 0.01
0	-0.720466	0.179	0.745	0	Granulocytes	H2afv	Down	adjust Pvalue < 0.01
0	-0.722777	0.062	0.629	0	Granulocytes	Tomm5	Down	adjust Pvalue < 0.01
0	-0.72371	0.015	0.52	0	Granulocytes	Avpi1	Down	adjust Pvalue < 0.01
0	-0.724178	0.035	0.568	0	Granulocytes	Oxa1l	Down	adjust Pvalue < 0.01
0	-0.724672	0.024	0.558	0	Granulocytes	Pigt	Down	adjust Pvalue < 0.01
0	-0.7257	0.061	0.608	0	Granulocytes	Uqcc2	Down	adjust Pvalue < 0.01
0	-0.725922	0.194	0.779	0	Granulocytes	Bcap31	Down	adjust Pvalue < 0.01
0	-0.726222	0.027	0.537	0	Granulocytes	Marc2	Down	adjust Pvalue < 0.01
0	-0.728945	0.058	0.605	0	Granulocytes	Got2	Down	adjust Pvalue < 0.01
0	-0.729669	0.104	0.671	0	Granulocytes	Ptov1	Down	adjust Pvalue < 0.01
0	-0.731182	0.015	0.5	0	Granulocytes	Lman1	Down	adjust Pvalue < 0.01
0	-0.731564	0.301	0.832	0	Granulocytes	Fuca1	Down	adjust Pvalue < 0.01
0	-0.73161	0.071	0.586	0	Granulocytes	Gamt	Down	adjust Pvalue < 0.01
0	-0.731774	0.076	0.677	0	Granulocytes	Tmem208	Down	adjust Pvalue < 0.01
0	-0.734589	0.053	0.635	0	Granulocytes	Gatd3a	Down	adjust Pvalue < 0.01
0	-0.736507	0.063	0.661	0	Granulocytes	Trappc3	Down	adjust Pvalue < 0.01
0	-0.737439	0.207	0.822	0	Granulocytes	Srp14	Down	adjust Pvalue < 0.01
0	-0.7376	0.033	0.553	0	Granulocytes	Nutf2	Down	adjust Pvalue < 0.01
0	-0.740062	0.087	0.666	0	Granulocytes	LOC498555	Down	adjust Pvalue < 0.01
0	-0.740134	0.076	0.693	0	Granulocytes	Emc6	Down	adjust Pvalue < 0.01
0	-0.740557	0.013	0.505	0	Granulocytes	Akr7a2	Down	adjust Pvalue < 0.01
0	-0.741068	0.182	0.782	0	Granulocytes	Psmb6	Down	adjust Pvalue < 0.01
0	-0.742238	0.076	0.669	0	Granulocytes	Dapk3	Down	adjust Pvalue < 0.01
0	-0.742373	0.033	0.572	0	Granulocytes	Slc50a1	Down	adjust Pvalue < 0.01
0	-0.74301	0.108	0.717	0	Granulocytes	Ghitm	Down	adjust Pvalue < 0.01
0	-0.743283	0.128	0.729	0	Granulocytes	Tram1	Down	adjust Pvalue < 0.01
0	-0.743288	0.03	0.563	0	Granulocytes	Smc6	Down	adjust Pvalue < 0.01
0	-0.743582	0.087	0.679	0	Granulocytes	Banf1	Down	adjust Pvalue < 0.01
0	-0.745243	0.048	0.621	0	Granulocytes	Mrps12	Down	adjust Pvalue < 0.01
0	-0.746323	0.028	0.546	0	Granulocytes	Mpst	Down	adjust Pvalue < 0.01
0	-0.746438	0.043	0.606	0	Granulocytes	Trappc1	Down	adjust Pvalue < 0.01
0	-0.747095	0.092	0.703	0	Granulocytes	Bag1	Down	adjust Pvalue < 0.01
0	-0.747217	0.575	0.876	0	Granulocytes	Rnaset2	Down	adjust Pvalue < 0.01
0	-0.747297	0.131	0.76	0	Granulocytes	Cdc37	Down	adjust Pvalue < 0.01
0	-0.749166	0.202	0.843	0	Granulocytes	Ubxn1	Down	adjust Pvalue < 0.01
0	-0.749494	0.043	0.405	0	Granulocytes	Rps6	Down	adjust Pvalue < 0.01
0	-0.75021	0.008	0.409	0	Granulocytes	Tmem86a	Down	adjust Pvalue < 0.01
0	-0.750342	0.348	0.887	0	Granulocytes	Dad1	Down	adjust Pvalue < 0.01
0	-0.750427	0.028	0.521	0	Granulocytes	Comtd1	Down	adjust Pvalue < 0.01
0	-0.751534	0.034	0.497	0	Granulocytes	Tpmt	Down	adjust Pvalue < 0.01
0	-0.751733	0.025	0.562	0	Granulocytes	Bckdk	Down	adjust Pvalue < 0.01
0	-0.75378	0.006	0.42	0	Granulocytes	Gas6	Down	adjust Pvalue < 0.01
0	-0.753944	0.031	0.567	0	Granulocytes	Nudt2	Down	adjust Pvalue < 0.01
0	-0.754986	0.13	0.72	0	Granulocytes	Psmb10	Down	adjust Pvalue < 0.01
0	-0.755154	0.382	0.838	0	Granulocytes	Ifi27	Down	adjust Pvalue < 0.01
0	-0.756285	0.048	0.556	0	Granulocytes	LOC100363469	Down	adjust Pvalue < 0.01
0	-0.757103	0.151	0.773	0	Granulocytes	Mrpl20	Down	adjust Pvalue < 0.01
0	-0.757433	0.133	0.762	0	Granulocytes	Ndufb3	Down	adjust Pvalue < 0.01
0	-0.758017	0.051	0.452	0	Granulocytes	Bst2	Down	adjust Pvalue < 0.01
0	-0.759355	0.122	0.729	0	Granulocytes	Arpc5l	Down	adjust Pvalue < 0.01
0	-0.76051	0.036	0.547	0	Granulocytes	Ssrp1	Down	adjust Pvalue < 0.01
0	-0.762227	0.016	0.408	0	Granulocytes	Cxcl16	Down	adjust Pvalue < 0.01
0	-0.763682	0.037	0.589	0	Granulocytes	Metap2	Down	adjust Pvalue < 0.01
0	-0.764132	0.297	0.871	0	Granulocytes	Psmb3	Down	adjust Pvalue < 0.01
0	-0.766055	0.124	0.684	0	Granulocytes	Hspe1	Down	adjust Pvalue < 0.01
0	-0.766261	0.104	0.728	0	Granulocytes	Trappc2l	Down	adjust Pvalue < 0.01
0	-0.767708	0.081	0.681	0	Granulocytes	Psmc4	Down	adjust Pvalue < 0.01
0	-0.767747	0.087	0.713	0	Granulocytes	Jtb	Down	adjust Pvalue < 0.01
0	-0.768572	0.028	0.261	0	Granulocytes	Csrp2	Down	adjust Pvalue < 0.01
0	-0.769481	0.098	0.699	0	Granulocytes	Abhd17a	Down	adjust Pvalue < 0.01
0	-0.770061	0.144	0.639	0	Granulocytes	Pnp	Down	adjust Pvalue < 0.01
0	-0.771032	0.175	0.8	0	Granulocytes	Uqcrfs1	Down	adjust Pvalue < 0.01
0	-0.773718	0.109	0.683	0	Granulocytes	Atp2b1	Down	adjust Pvalue < 0.01
0	-0.773787	0.056	0.664	0	Granulocytes	Txn2	Down	adjust Pvalue < 0.01
0	-0.774642	0.185	0.799	0	Granulocytes	Psmb2	Down	adjust Pvalue < 0.01
0	-0.775319	0.036	0.383	0	Granulocytes	Serpinb6a	Down	adjust Pvalue < 0.01
0	-0.777122	0.03	0.531	0	Granulocytes	Sptssa	Down	adjust Pvalue < 0.01
0	-0.77739	0.122	0.775	0	Granulocytes	Bax	Down	adjust Pvalue < 0.01
0	-0.77781	0.067	0.468	0	Granulocytes	Ppdpf	Down	adjust Pvalue < 0.01
0	-0.778243	0.726	0.942	0	Granulocytes	LOC100360087	Down	adjust Pvalue < 0.01
0	-0.778796	0.056	0.65	0	Granulocytes	Ndufs3	Down	adjust Pvalue < 0.01
0	-0.779398	0.032	0.554	0	Granulocytes	Naa20	Down	adjust Pvalue < 0.01
0	-0.779903	0.073	0.666	0	Granulocytes	Atp1a1	Down	adjust Pvalue < 0.01
0	-0.779946	0.377	0.912	0	Granulocytes	Ndufa13	Down	adjust Pvalue < 0.01
0	-0.780161	0.044	0.585	0	Granulocytes	Timm17a	Down	adjust Pvalue < 0.01
0	-0.780967	0.012	0.303	0	Granulocytes	Fcgrt	Down	adjust Pvalue < 0.01
0	-0.783721	0.067	0.651	0	Granulocytes	Polr2f	Down	adjust Pvalue < 0.01
0	-0.784531	0.173	0.72	0	Granulocytes	Gm2a	Down	adjust Pvalue < 0.01
0	-0.785158	0.066	0.658	0	Granulocytes	Glud1	Down	adjust Pvalue < 0.01
0	-0.785185	0.017	0.521	0	Granulocytes	Galk1	Down	adjust Pvalue < 0.01
0	-0.785731	0.088	0.465	0	Granulocytes	Josd2	Down	adjust Pvalue < 0.01
0	-0.787621	0.33	0.865	0	Granulocytes	Atp6v1f	Down	adjust Pvalue < 0.01
0	-0.788223	0.508	0.933	0	Granulocytes	Atp5mg	Down	adjust Pvalue < 0.01
0	-0.78869	0.008	0.302	0	Granulocytes	Tgfbi	Down	adjust Pvalue < 0.01
0	-0.790299	0.03	0.61	0	Granulocytes	Mrpl15	Down	adjust Pvalue < 0.01
0	-0.791859	0.128	0.483	0	Granulocytes	Basp1	Down	adjust Pvalue < 0.01
0	-0.792262	0.019	0.529	0	Granulocytes	Tmed3	Down	adjust Pvalue < 0.01
0	-0.794028	0.025	0.542	0	Granulocytes	Ak3	Down	adjust Pvalue < 0.01
0	-0.79434	0.187	0.812	0	Granulocytes	Eif2s2	Down	adjust Pvalue < 0.01
0	-0.79607	0.089	0.692	0	Granulocytes	Ndufb6	Down	adjust Pvalue < 0.01
0	-0.796075	0.119	0.461	0	Granulocytes	Mt1	Down	adjust Pvalue < 0.01
0	-0.796699	0.15	0.786	0	Granulocytes	Slc3a2	Down	adjust Pvalue < 0.01
0	-0.796764	0.112	0.727	0	Granulocytes	Psma1	Down	adjust Pvalue < 0.01
0	-0.797588	0.019	0.541	0	Granulocytes	Tceal8	Down	adjust Pvalue < 0.01
0	-0.797758	0.105	0.73	0	Granulocytes	Emc10	Down	adjust Pvalue < 0.01
0	-0.798207	0.146	0.808	0	Granulocytes	Scand1	Down	adjust Pvalue < 0.01
0	-0.798856	0.015	0.479	0	Granulocytes	LOC680254	Down	adjust Pvalue < 0.01
0	-0.798966	0.054	0.584	0	Granulocytes	AABR07057190.1	Down	adjust Pvalue < 0.01
0	-0.799132	0.011	0.413	0	Granulocytes	Kcnn4	Down	adjust Pvalue < 0.01
0	-0.799972	0.062	0.579	0	Granulocytes	LOC102549726	Down	adjust Pvalue < 0.01
0	-0.800515	0.08	0.672	0	Granulocytes	Selenos	Down	adjust Pvalue < 0.01
0	-0.800529	0.04	0.588	0	Granulocytes	Dkc1	Down	adjust Pvalue < 0.01
0	-0.800726	0.065	0.651	0	Granulocytes	Fkbp4	Down	adjust Pvalue < 0.01
0	-0.802502	0.107	0.578	0	Granulocytes	Fdps	Down	adjust Pvalue < 0.01
0	-0.803073	0.027	0.583	0	Granulocytes	Snrpb2	Down	adjust Pvalue < 0.01
0	-0.804734	0.28	0.878	0	Granulocytes	Ndufb11	Down	adjust Pvalue < 0.01
0	-0.806709	0.229	0.831	0	Granulocytes	Mdh2	Down	adjust Pvalue < 0.01
0	-0.808846	0.13	0.756	0	Granulocytes	Wdr83os	Down	adjust Pvalue < 0.01
0	-0.808847	0.024	0.59	0	Granulocytes	Esd	Down	adjust Pvalue < 0.01
0	-0.811861	0.174	0.766	0	Granulocytes	Timm8b	Down	adjust Pvalue < 0.01
0	-0.812556	0.044	0.628	0	Granulocytes	Anapc5	Down	adjust Pvalue < 0.01
0	-0.813079	0.046	0.6	0	Granulocytes	RGD1311899	Down	adjust Pvalue < 0.01
0	-0.81515	0.031	0.601	0	Granulocytes	Snapin	Down	adjust Pvalue < 0.01
0	-0.815487	0.036	0.596	0	Granulocytes	Aarsd1	Down	adjust Pvalue < 0.01
0	-0.816588	0.071	0.69	0	Granulocytes	Ndufv1	Down	adjust Pvalue < 0.01
0	-0.818901	0.017	0.473	0	Granulocytes	Eng	Down	adjust Pvalue < 0.01
0	-0.820207	0.187	0.607	0	Granulocytes	Tnfaip8l2	Down	adjust Pvalue < 0.01
0	-0.82038	0.062	0.67	0	Granulocytes	Phb2	Down	adjust Pvalue < 0.01
0	-0.821161	0.106	0.762	0	Granulocytes	Drap1	Down	adjust Pvalue < 0.01
0	-0.821171	0.429	0.918	0	Granulocytes	Atp5pf	Down	adjust Pvalue < 0.01
0	-0.821375	0.018	0.58	0	Granulocytes	Lrpap1	Down	adjust Pvalue < 0.01
0	-0.822715	0.13	0.758	0	Granulocytes	Snrpd3	Down	adjust Pvalue < 0.01
0	-0.823251	0.027	0.569	0	Granulocytes	Ahcy	Down	adjust Pvalue < 0.01
0	-0.827804	0.091	0.661	0	Granulocytes	AC095947.1	Down	adjust Pvalue < 0.01
0	-0.828452	0.228	0.845	0	Granulocytes	Bloc1s1	Down	adjust Pvalue < 0.01
0	-0.82877	0.038	0.54	0	Granulocytes	LOC100362366	Down	adjust Pvalue < 0.01
0	-0.830172	0.629	0.957	0	Granulocytes	Cox6c	Down	adjust Pvalue < 0.01
0	-0.831333	0.027	0.582	0	Granulocytes	Cnih4	Down	adjust Pvalue < 0.01
0	-0.832613	0.056	0.615	0	Granulocytes	Rbbp7	Down	adjust Pvalue < 0.01
0	-0.834678	0.025	0.575	0	Granulocytes	Chmp6	Down	adjust Pvalue < 0.01
0	-0.835205	0.116	0.749	0	Granulocytes	Dctn2	Down	adjust Pvalue < 0.01
0	-0.83677	0.134	0.763	0	Granulocytes	Sod1	Down	adjust Pvalue < 0.01
0	-0.839947	0.815	0.98	0	Granulocytes	Calm2	Down	adjust Pvalue < 0.01
0	-0.840867	0.074	0.651	0	Granulocytes	Chd4	Down	adjust Pvalue < 0.01
0	-0.840947	0.015	0.266	0	Granulocytes	Mki67	Down	adjust Pvalue < 0.01
0	-0.841022	0.423	0.784	0	Granulocytes	Cotl1	Down	adjust Pvalue < 0.01
0	-0.841809	0.048	0.639	0	Granulocytes	Slc35b1	Down	adjust Pvalue < 0.01
0	-0.843664	0.051	0.312	0	Granulocytes	Tsc22d1	Down	adjust Pvalue < 0.01
0	-0.843882	0.173	0.803	0	Granulocytes	Psmc3	Down	adjust Pvalue < 0.01
0	-0.843928	0.126	0.784	0	Granulocytes	Polr2e	Down	adjust Pvalue < 0.01
0	-0.845298	0.012	0.523	0	Granulocytes	Aldh7a1	Down	adjust Pvalue < 0.01
0	-0.84567	0.024	0.345	0	Granulocytes	Pcbp4	Down	adjust Pvalue < 0.01
0	-0.846473	0.036	0.517	0	Granulocytes	Otulinl	Down	adjust Pvalue < 0.01
0	-0.84699	0.154	0.761	0	Granulocytes	Txndc17	Down	adjust Pvalue < 0.01
0	-0.850614	0.054	0.644	0	Granulocytes	Phb	Down	adjust Pvalue < 0.01
0	-0.852184	0.029	0.598	0	Granulocytes	Ubl4a	Down	adjust Pvalue < 0.01
0	-0.852428	0.023	0.536	0	Granulocytes	Hsd17b12	Down	adjust Pvalue < 0.01
0	-0.852994	0.166	0.779	0	Granulocytes	LOC100363502	Down	adjust Pvalue < 0.01
0	-0.853048	0.089	0.713	0	Granulocytes	Glod4	Down	adjust Pvalue < 0.01
0	-0.853266	0.254	0.844	0	Granulocytes	Ube2m	Down	adjust Pvalue < 0.01
0	-0.853791	0.045	0.633	0	Granulocytes	Prkcsh	Down	adjust Pvalue < 0.01
0	-0.854159	0.102	0.555	0	Granulocytes	Mt-atp8	Down	adjust Pvalue < 0.01
0	-0.854412	0.019	0.573	0	Granulocytes	Galnt2	Down	adjust Pvalue < 0.01
0	-0.856204	0.042	0.583	0	Granulocytes	Rnf187	Down	adjust Pvalue < 0.01
0	-0.856689	0.101	0.734	0	Granulocytes	Ddrgk1	Down	adjust Pvalue < 0.01
0	-0.857229	0.109	0.691	0	Granulocytes	AABR07072356.1	Down	adjust Pvalue < 0.01
0	-0.858434	0.016	0.445	0	Granulocytes	Dab2	Down	adjust Pvalue < 0.01
0	-0.858636	0.04	0.661	0	Granulocytes	Mrps33	Down	adjust Pvalue < 0.01
0	-0.858727	0.008	0.37	0	Granulocytes	Rarres1	Down	adjust Pvalue < 0.01
0	-0.859298	0.233	0.642	0	Granulocytes	Cfh	Down	adjust Pvalue < 0.01
0	-0.85989	0.11	0.613	0	Granulocytes	Gngt2	Down	adjust Pvalue < 0.01
0	-0.860613	0.009	0.534	0	Granulocytes	Rab13	Down	adjust Pvalue < 0.01
0	-0.863837	0.062	0.671	0	Granulocytes	Vdac1	Down	adjust Pvalue < 0.01
0	-0.869903	0.042	0.571	0	Granulocytes	Gns.1	Down	adjust Pvalue < 0.01
0	-0.870022	0.354	0.906	0	Granulocytes	Gpx4	Down	adjust Pvalue < 0.01
0	-0.872051	0.173	0.833	0	Granulocytes	Ndufb10	Down	adjust Pvalue < 0.01
0	-0.872354	0.085	0.714	0	Granulocytes	Mtdh	Down	adjust Pvalue < 0.01
0	-0.873639	0.062	0.622	0	Granulocytes	Anxa6	Down	adjust Pvalue < 0.01
0	-0.874163	0.032	0.616	0	Granulocytes	Mrps7	Down	adjust Pvalue < 0.01
0	-0.875278	0.205	0.664	0	Granulocytes	Fosb	Down	adjust Pvalue < 0.01
0	-0.875682	0.154	0.787	0	Granulocytes	Tmem256	Down	adjust Pvalue < 0.01
0	-0.876098	0.275	0.853	0	Granulocytes	Micos10	Down	adjust Pvalue < 0.01
0	-0.876129	0.088	0.727	0	Granulocytes	Etfb	Down	adjust Pvalue < 0.01
0	-0.876523	0.356	0.904	0	Granulocytes	LOC108349548	Down	adjust Pvalue < 0.01
0	-0.878474	0.137	0.796	0	Granulocytes	Eif3k	Down	adjust Pvalue < 0.01
0	-0.878953	0.027	0.581	0	Granulocytes	Capn2	Down	adjust Pvalue < 0.01
0	-0.879497	0.071	0.694	0	Granulocytes	Uqcrc2	Down	adjust Pvalue < 0.01
0	-0.88017	0.816	0.982	0	Granulocytes	Rps27	Down	adjust Pvalue < 0.01
0	-0.880467	0.034	0.612	0	Granulocytes	Paics	Down	adjust Pvalue < 0.01
0	-0.88082	0.03	0.629	0	Granulocytes	Hint2	Down	adjust Pvalue < 0.01
0	-0.882953	0.072	0.719	0	Granulocytes	Eif3d	Down	adjust Pvalue < 0.01
0	-0.885651	0.076	0.704	0	Granulocytes	Kdelr1	Down	adjust Pvalue < 0.01
0	-0.888182	0.17	0.81	0	Granulocytes	Sub1	Down	adjust Pvalue < 0.01
0	-0.888499	0.156	0.812	0	Granulocytes	Taf10	Down	adjust Pvalue < 0.01
0	-0.889001	0.025	0.531	0	Granulocytes	Ppt1	Down	adjust Pvalue < 0.01
0	-0.890732	0.013	0.516	0	Granulocytes	St3gal5	Down	adjust Pvalue < 0.01
0	-0.890945	0.033	0.591	0	Granulocytes	Pa2g4	Down	adjust Pvalue < 0.01
0	-0.891247	0.195	0.829	0	Granulocytes	Cope	Down	adjust Pvalue < 0.01
0	-0.892694	0.145	0.798	0	Granulocytes	Sec11a	Down	adjust Pvalue < 0.01
0	-0.895451	0.239	0.749	0	Granulocytes	Scpep1	Down	adjust Pvalue < 0.01
0	-0.896143	0.024	0.589	0	Granulocytes	Atxn10	Down	adjust Pvalue < 0.01
0	-0.896364	0.039	0.623	0	Granulocytes	Tex264	Down	adjust Pvalue < 0.01
0	-0.897121	0.058	0.665	0	Granulocytes	Lage3	Down	adjust Pvalue < 0.01
0	-0.897212	0.019	0.556	0	Granulocytes	Apex1	Down	adjust Pvalue < 0.01
0	-0.898623	0.408	0.905	0	Granulocytes	Vdac2	Down	adjust Pvalue < 0.01
0	-0.898669	0.064	0.685	0	Granulocytes	Ciao2a	Down	adjust Pvalue < 0.01
0	-0.898813	0.148	0.81	0	Granulocytes	Cct4	Down	adjust Pvalue < 0.01
0	-0.899212	0.121	0.714	0	Granulocytes	Cyb5a	Down	adjust Pvalue < 0.01
0	-0.900394	0.036	0.572	0	Granulocytes	Anp32e	Down	adjust Pvalue < 0.01
0	-0.903061	0.062	0.684	0	Granulocytes	Commd1	Down	adjust Pvalue < 0.01
0	-0.903322	0.088	0.719	0	Granulocytes	Tmem160	Down	adjust Pvalue < 0.01
0	-0.904539	0.042	0.654	0	Granulocytes	Aco2	Down	adjust Pvalue < 0.01
0	-0.904806	0.059	0.598	0	Granulocytes	Macf1	Down	adjust Pvalue < 0.01
0	-0.906112	0.89	0.993	0	Granulocytes	Actb	Down	adjust Pvalue < 0.01
0	-0.90724	0.102	0.762	0	Granulocytes	Nsa2	Down	adjust Pvalue < 0.01
0	-0.907886	0.232	0.828	0	Granulocytes	Mrfap1	Down	adjust Pvalue < 0.01
0	-0.909638	0.007	0.407	0	Granulocytes	Irf8	Down	adjust Pvalue < 0.01
0	-0.911725	0.008	0.527	0	Granulocytes	Plxnb2	Down	adjust Pvalue < 0.01
0	-0.913951	0.011	0.494	0	Granulocytes	Sulf2	Down	adjust Pvalue < 0.01
0	-0.914317	0.039	0.496	0	Granulocytes	Abca1	Down	adjust Pvalue < 0.01
0	-0.915757	0.009	0.465	0	Granulocytes	Pid1	Down	adjust Pvalue < 0.01
0	-0.91615	0.009	0.41	0	Granulocytes	Slamf9	Down	adjust Pvalue < 0.01
0	-0.916523	0.056	0.652	0	Granulocytes	Snrpf	Down	adjust Pvalue < 0.01
0	-0.920111	0.068	0.692	0	Granulocytes	Psmd2	Down	adjust Pvalue < 0.01
0	-0.921035	0.027	0.581	0	Granulocytes	Yipf1	Down	adjust Pvalue < 0.01
0	-0.922627	0.156	0.718	0	Granulocytes	Eid1	Down	adjust Pvalue < 0.01
0	-0.924331	0.092	0.66	0	Granulocytes	Dek	Down	adjust Pvalue < 0.01
0	-0.925634	0.03	0.581	0	Granulocytes	Prmt1	Down	adjust Pvalue < 0.01
0	-0.925957	0.146	0.784	0	Granulocytes	LOC108348062	Down	adjust Pvalue < 0.01
0	-0.927663	0.143	0.609	0	Granulocytes	Tubb4b	Down	adjust Pvalue < 0.01
0	-0.927851	0.029	0.614	0	Granulocytes	Gipc1	Down	adjust Pvalue < 0.01
0	-0.927919	0.057	0.658	0	Granulocytes	Psmd1	Down	adjust Pvalue < 0.01
0	-0.927971	0.029	0.411	0	Granulocytes	Emp1	Down	adjust Pvalue < 0.01
0	-0.934409	0.078	0.646	0	Granulocytes	Pon2	Down	adjust Pvalue < 0.01
0	-0.934559	0.373	0.905	0	Granulocytes	Atox1	Down	adjust Pvalue < 0.01
0	-0.935816	0.014	0.347	0	Granulocytes	Acp5	Down	adjust Pvalue < 0.01
0	-0.935867	0.129	0.783	0	Granulocytes	Cct7	Down	adjust Pvalue < 0.01
0	-0.936437	0.254	0.871	0	Granulocytes	Psma6	Down	adjust Pvalue < 0.01
0	-0.940875	0.062	0.72	0	Granulocytes	Gadd45gip1	Down	adjust Pvalue < 0.01
0	-0.941723	0.033	0.622	0	Granulocytes	Atp2a2	Down	adjust Pvalue < 0.01
0	-0.942676	0.049	0.686	0	Granulocytes	Eif4b	Down	adjust Pvalue < 0.01
0	-0.943301	0.123	0.79	0	Granulocytes	Naa38	Down	adjust Pvalue < 0.01
0	-0.94488	0.041	0.339	0	Granulocytes	Tpm1	Down	adjust Pvalue < 0.01
0	-0.946191	0.065	0.67	0	Granulocytes	Rpl32.1	Down	adjust Pvalue < 0.01
0	-0.950887	0.288	0.862	0	Granulocytes	Ndfip1	Down	adjust Pvalue < 0.01
0	-0.952426	0.223	0.87	0	Granulocytes	Spcs2	Down	adjust Pvalue < 0.01
0	-0.955077	0.006	0.439	0	Granulocytes	Tmem37	Down	adjust Pvalue < 0.01
0	-0.955531	0.062	0.549	0	Granulocytes	Creg1	Down	adjust Pvalue < 0.01
0	-0.956153	0.104	0.757	0	Granulocytes	Ndufv2	Down	adjust Pvalue < 0.01
0	-0.957245	0.019	0.618	0	Granulocytes	Aga	Down	adjust Pvalue < 0.01
0	-0.958853	0.013	0.497	0	Granulocytes	Il18	Down	adjust Pvalue < 0.01
0	-0.959307	0.032	0.405	0	Granulocytes	Fyn	Down	adjust Pvalue < 0.01
0	-0.959569	0.047	0.683	0	Granulocytes	Mrps15	Down	adjust Pvalue < 0.01
0	-0.959881	0.055	0.438	0	Granulocytes	Ldhb	Down	adjust Pvalue < 0.01
0	-0.960697	0.379	0.922	0	Granulocytes	Psma7	Down	adjust Pvalue < 0.01
0	-0.961465	0.209	0.738	0	Granulocytes	Tecr	Down	adjust Pvalue < 0.01
0	-0.962108	0.034	0.649	0	Granulocytes	Mesd	Down	adjust Pvalue < 0.01
0	-0.962682	0.494	0.938	0	Granulocytes	Dynll1	Down	adjust Pvalue < 0.01
0	-0.963949	0.085	0.711	0	Granulocytes	Snx2	Down	adjust Pvalue < 0.01
0	-0.966448	0.09	0.527	0	Granulocytes	Klf4	Down	adjust Pvalue < 0.01
0	-0.967452	0.046	0.678	0	Granulocytes	Mbd3	Down	adjust Pvalue < 0.01
0	-0.969706	0.141	0.779	0	Granulocytes	Gnas.1	Down	adjust Pvalue < 0.01
0	-0.971412	0.064	0.688	0	Granulocytes	Tcp1	Down	adjust Pvalue < 0.01
0	-0.971563	0.032	0.55	0	Granulocytes	Amdhd2	Down	adjust Pvalue < 0.01
0	-0.972228	0.05	0.619	0	Granulocytes	Nucks1	Down	adjust Pvalue < 0.01
0	-0.973188	0.029	0.589	0	Granulocytes	Gna12	Down	adjust Pvalue < 0.01
0	-0.975176	0.063	0.651	0	Granulocytes	LOC100911991	Down	adjust Pvalue < 0.01
0	-0.97605	0.256	0.848	0	Granulocytes	Rbm3	Down	adjust Pvalue < 0.01
0	-0.977918	0.038	0.666	0	Granulocytes	Eif3l	Down	adjust Pvalue < 0.01
0	-0.97853	0.06	0.703	0	Granulocytes	M6pr	Down	adjust Pvalue < 0.01
0	-0.979202	0.135	0.793	0	Granulocytes	Ndufa5	Down	adjust Pvalue < 0.01
0	-0.981896	0.052	0.67	0	Granulocytes	Cltb	Down	adjust Pvalue < 0.01
0	-0.982591	0.098	0.727	0	Granulocytes	Fkbp3	Down	adjust Pvalue < 0.01
0	-0.983104	0.14	0.794	0	Granulocytes	Pfdn1	Down	adjust Pvalue < 0.01
0	-0.985865	0.161	0.762	0	Granulocytes	Arl6ip1	Down	adjust Pvalue < 0.01
0	-0.987091	0.112	0.67	0	Granulocytes	Gltp	Down	adjust Pvalue < 0.01
0	-0.987497	0.275	0.868	0	Granulocytes	Map1lc3a	Down	adjust Pvalue < 0.01
0	-0.990857	0.097	0.77	0	Granulocytes	LOC100362432	Down	adjust Pvalue < 0.01
0	-0.991482	0.034	0.675	0	Granulocytes	Tmem147	Down	adjust Pvalue < 0.01
0	-0.992455	0.071	0.7	0	Granulocytes	Eprs	Down	adjust Pvalue < 0.01
0	-0.994261	0.261	0.861	0	Granulocytes	Rps25	Down	adjust Pvalue < 0.01
0	-0.996813	0.054	0.629	0	Granulocytes	Mt-nd4l	Down	adjust Pvalue < 0.01
0	-0.999318	0.098	0.753	0	Granulocytes	Cops9	Down	adjust Pvalue < 0.01
0	-1.00213	0.053	0.472	0	Granulocytes	Ahnak	Down	adjust Pvalue < 0.01
0	-1.00234	0.258	0.869	0	Granulocytes	Tmed10	Down	adjust Pvalue < 0.01
0	-1.00504	0.185	0.791	0	Granulocytes	Nap1l1	Down	adjust Pvalue < 0.01
0	-1.00815	0.058	0.713	0	Granulocytes	Suclg1	Down	adjust Pvalue < 0.01
0	-1.01183	0.262	0.892	0	Granulocytes	Bola2	Down	adjust Pvalue < 0.01
0	-1.01205	0.059	0.653	0	Granulocytes	AABR07071891.2	Down	adjust Pvalue < 0.01
0	-1.01593	0.353	0.898	0	Granulocytes	Rpl38	Down	adjust Pvalue < 0.01
0	-1.01619	0.08	0.552	0	Granulocytes	Gatm	Down	adjust Pvalue < 0.01
0	-1.01716	0.018	0.496	0	Granulocytes	Dst	Down	adjust Pvalue < 0.01
0	-1.01859	0.207	0.744	0	Granulocytes	Rtn4	Down	adjust Pvalue < 0.01
0	-1.02038	0.156	0.829	0	Granulocytes	Ndufa2	Down	adjust Pvalue < 0.01
0	-1.02134	0.238	0.874	0	Granulocytes	AABR07021871.1	Down	adjust Pvalue < 0.01
0	-1.02315	0.125	0.803	0	Granulocytes	AABR07042821.1	Down	adjust Pvalue < 0.01
0	-1.02368	0.396	0.934	0	Granulocytes	Uqcrh	Down	adjust Pvalue < 0.01
0	-1.02728	0.93	0.99	0	Granulocytes	Mt-co1	Down	adjust Pvalue < 0.01
0	-1.03267	0.643	0.87	0	Granulocytes	Grn	Down	adjust Pvalue < 0.01
0	-1.03337	0.128	0.638	0	Granulocytes	Sgk1	Down	adjust Pvalue < 0.01
0	-1.0339	0.03	0.607	0	Granulocytes	Vkorc1	Down	adjust Pvalue < 0.01
0	-1.03426	0.098	0.77	0	Granulocytes	Uqcrc1	Down	adjust Pvalue < 0.01
0	-1.03445	0.098	0.768	0	Granulocytes	Commd4	Down	adjust Pvalue < 0.01
0	-1.03633	0.519	0.947	0	Granulocytes	Cox5b	Down	adjust Pvalue < 0.01
0	-1.03687	0.079	0.727	0	Granulocytes	Rps10	Down	adjust Pvalue < 0.01
0	-1.03792	0.024	0.269	0	Granulocytes	Map1b	Down	adjust Pvalue < 0.01
0	-1.03963	0.025	0.489	0	Granulocytes	Gmpr	Down	adjust Pvalue < 0.01
0	-1.04033	0.048	0.693	0	Granulocytes	Phpt1	Down	adjust Pvalue < 0.01
0	-1.04313	0.069	0.344	0	Granulocytes	Vcan	Down	adjust Pvalue < 0.01
0	-1.04524	0.02	0.288	0	Granulocytes	Id3	Down	adjust Pvalue < 0.01
0	-1.04728	0.131	0.561	0	Granulocytes	Cybb	Down	adjust Pvalue < 0.01
0	-1.04763	0.036	0.66	0	Granulocytes	Ap1s1	Down	adjust Pvalue < 0.01
0	-1.05077	0.065	0.564	0	Granulocytes	Slc48a1	Down	adjust Pvalue < 0.01
0	-1.05082	0.035	0.538	0	Granulocytes	Bin1	Down	adjust Pvalue < 0.01
0	-1.05422	0.059	0.44	0	Granulocytes	Gadd45g	Down	adjust Pvalue < 0.01
0	-1.05539	0.057	0.69	0	Granulocytes	Impdh2	Down	adjust Pvalue < 0.01
0	-1.05602	0.065	0.531	0	Granulocytes	Ctss	Down	adjust Pvalue < 0.01
0	-1.05769	0.204	0.765	0	Granulocytes	Rhob	Down	adjust Pvalue < 0.01
0	-1.05805	0.009	0.445	0	Granulocytes	Pdlim4	Down	adjust Pvalue < 0.01
0	-1.05805	0.109	0.611	0	Granulocytes	Hexb	Down	adjust Pvalue < 0.01
0	-1.05918	0.102	0.782	0	Granulocytes	Cct3	Down	adjust Pvalue < 0.01
0	-1.06169	0.047	0.712	0	Granulocytes	Commd3	Down	adjust Pvalue < 0.01
0	-1.06259	0.128	0.806	0	Granulocytes	Scp2	Down	adjust Pvalue < 0.01
0	-1.06437	0.021	0.61	0	Granulocytes	Abhd12	Down	adjust Pvalue < 0.01
0	-1.0696	0.083	0.751	0	Granulocytes	Cyc1	Down	adjust Pvalue < 0.01
0	-1.07904	0.037	0.338	0	Granulocytes	Prnp	Down	adjust Pvalue < 0.01
0	-1.07915	0.11	0.463	0	Granulocytes	Slc44a1	Down	adjust Pvalue < 0.01
0	-1.08111	0.261	0.871	0	Granulocytes	Ybx1	Down	adjust Pvalue < 0.01
0	-1.08117	0.019	0.526	0	Granulocytes	Fam20c	Down	adjust Pvalue < 0.01
0	-1.08227	0.478	0.931	0	Granulocytes	Cox6a1	Down	adjust Pvalue < 0.01
0	-1.08281	0.335	0.887	0	Granulocytes	Sec61b	Down	adjust Pvalue < 0.01
0	-1.08346	0.018	0.515	0	Granulocytes	Blnk	Down	adjust Pvalue < 0.01
0	-1.08436	0.168	0.837	0	Granulocytes	Psma4	Down	adjust Pvalue < 0.01
0	-1.08541	0.252	0.882	0	Granulocytes	Uqcrq	Down	adjust Pvalue < 0.01
0	-1.08819	0.158	0.783	0	Granulocytes	Tmem14c	Down	adjust Pvalue < 0.01
0	-1.09197	0.023	0.671	0	Granulocytes	Plbd2	Down	adjust Pvalue < 0.01
0	-1.09563	0.033	0.681	0	Granulocytes	Acadl	Down	adjust Pvalue < 0.01
0	-1.0963	0.168	0.831	0	Granulocytes	Ndufc2	Down	adjust Pvalue < 0.01
0	-1.09692	0.056	0.641	0	Granulocytes	Cdk2ap1	Down	adjust Pvalue < 0.01
0	-1.09841	0.024	0.435	0	Granulocytes	Ly6e	Down	adjust Pvalue < 0.01
0	-1.10135	0.125	0.822	0	Granulocytes	Tomm20	Down	adjust Pvalue < 0.01
0	-1.10338	0.221	0.897	0	Granulocytes	Edf1	Down	adjust Pvalue < 0.01
0	-1.10703	0.041	0.711	0	Granulocytes	Glrx3	Down	adjust Pvalue < 0.01
0	-1.10956	0.051	0.311	0	Granulocytes	Nedd4	Down	adjust Pvalue < 0.01
0	-1.11058	0.126	0.648	0	Granulocytes	Rhoc	Down	adjust Pvalue < 0.01
0	-1.11261	0.088	0.785	0	Granulocytes	Ddost	Down	adjust Pvalue < 0.01
0	-1.11435	0.062	0.744	0	Granulocytes	Cct8	Down	adjust Pvalue < 0.01
0	-1.11437	0.257	0.879	0	Granulocytes	Uqcrb.1	Down	adjust Pvalue < 0.01
0	-1.11736	0.036	0.696	0	Granulocytes	Mrpl12	Down	adjust Pvalue < 0.01
[truncated: 20,742 more rows]
